# Supplementary material for: A co-expressed gene status of adenylate kinase 1/4 reveals prognostic gene signature associated with prognosis and sensitivity to EGFR targeted therapy in lung adenocarcinoma
Source: Sci Rep. 2019 Aug 23;9:12329. doi: 10.1038/s41598-019-48243-9 (PMC6707279; doi:10.1038/s41598-019-48243-9)
Supplement: Supplementary file 2 — Table S1 [file 41598_2019_48243_MOESM2_ESM.xls]

## Sheet: coexpression_AK1_mRNA_expressio
Gene Symbol	Pearson Score
SFTA1P	0.61
UBTD1	0.61
C16ORF89	0.57
SFTA3	0.57
EIF4EBP3	0.56
NPC2	0.56
COQ4	0.56
ABHD14A	0.56
MYBPHL	0.56
ST6GALNAC6	0.56
HSDL2	0.55
SELENBP1	0.54
NAPSA	0.54
PEBP4	0.54
PMM1	0.53
SPATA24	0.53
TMEM125	0.53
FOLR1	0.52
IVD	0.52
DPM2	0.52
MRPS36	0.52
CISH	0.51
MALL	0.51
GLOD5	0.51
PIP5KL1	0.51
HOPX	0.51
GANC	0.5
HAGH	0.5
TMEM163	0.5
RILP	0.5
ACADS	0.49
SLC25A4	0.49
PPP2R5A	0.49
TMEM243	0.49
PLA2G12B	0.49
GPD1L	0.49
ST6GALNAC4	0.49
ACAA1	0.48
SFTPB	0.48
FBXW4	0.48
NKX2-1	0.48
TCEA3	0.48
ROGDI	0.48
SLC25A38	0.48
ZNF385B	0.48
CYB5A	0.47
FCGRT	0.47
TSTD1	0.47
C15ORF59	0.47
NUBP1	0.46
CYP1B1-AS1	0.46
RPS6KA1	0.46
TSPAN4	0.46
KLHDC8B	0.46
CEBPA-AS1	0.46
INPP5K	0.46
PLLP	0.46
SCGB3A2	0.46
BCRP3	0.46
PLA2G4F	0.46
ISCU	0.46
RFTN1	0.46
B3GNT8	0.46
RMDN2	0.46
TMEM37	0.45
NDUFA2	0.45
RNASE1	0.45
SFTA2	0.45
OIT3	0.45
ABHD14B	0.45
SIRT3	0.45
SMDT1	0.45
ZSWIM7	0.45
C5ORF38	0.45
NINJ2	0.44
SLPI	0.44
SEPW1	0.44
SURF1	0.44
LYRM9	0.44
MPC1	0.44
TEX264	0.44
TMEM91	0.44
C10ORF32	0.44
COX7C	0.43
CTSH	0.43
PEBP1	0.43
C17ORF50	0.43
SULT1A2	0.43
KIAA0141	0.43
C1ORF116	0.43
CFAP221	0.43
C1ORF123	0.43
PEF1	0.43
DPP7	0.43
SFTPA1	0.43
HLF	0.42
LTA4H	0.42
POLR2L	0.42
RPL11	0.42
SCTR	0.42
CLIC3	0.42
WFDC2	0.42
SLFNL1	0.42
HEMK1	0.42
LRRK2	0.42
ACOXL	0.42
KRT27	0.42
ARV1	0.42
MOAP1	0.42
COA3	0.42
ABCC6	0.41
CD63	0.41
CDK9	0.41
EPHX1	0.41
HMGCL	0.41
SOD3	0.41
SFTPD	0.41
REEP5	0.41
CCDC101	0.41
ST3GAL5	0.41
FAM184A	0.41
IDNK	0.41
DAPK2	0.41
NICN1	0.41
MID1IP1	0.41
SIL1	0.41
AGR3	0.41
ACADSB	0.4
BOK	0.4
C21ORF2	0.4
CD81	0.4
SFTPA2	0.4
ENDOG	0.4
PFDN1	0.4
SLC22A3	0.4
TEF	0.4
STXBP1	0.4
RASSF7	0.4
C21ORF33	0.4
HSD17B6	0.4
CHMP6	0.4
CYBRD1	0.4
NOD1	0.4
WDR83OS	0.4
BDH2	0.4
SUSD2	0.4
PRDX5	0.4
MED11	0.4
CAT	0.39
FPGS	0.39
RPL14	0.39
CD302	0.39
RCAN2	0.39
VEPH1	0.39
SPHAR	0.39
SMIM1	0.39
BFAR	0.39
NUDT12	0.39
SNX25	0.39
EMC3	0.39
LMO3	0.39
TRAPPC1	0.39
TMEM27	0.39
C11ORF52	0.39
FAM104B	0.39
KLF15	0.39
ALDH2	0.38
BCKDHA	0.38
ENTPD3	0.38
CCNG1	0.38
ABCC6P2	0.38
GUCY2D	0.38
HSD17B4	0.38
DNAJC4	0.38
FAM173A	0.38
VAMP2	0.38
TAPT1	0.38
VAMP8	0.38
RBPMS	0.38
C5ORF45	0.38
TMEM9B	0.38
PHACTR1	0.38
ECHDC2	0.38
SACM1L	0.38
SMIM4	0.38
COX14	0.38
ZMYND12	0.38
DHRS7B	0.38
C16ORF58	0.38
MRPL14	0.38
MRPS25	0.38
TMEM219	0.38
AK2	0.37
CAPN3	0.37
CETN3	0.37
SNHG8	0.37
LINC-PINT	0.37
MUC1	0.37
PDE4C	0.37
RPL15	0.37
CDKL2	0.37
PMF1	0.37
ZER1	0.37
DLC1	0.37
NDFIP1	0.37
PMVK	0.37
PXMP4	0.37
INCA1	0.37
ZNF429	0.37
C9ORF156	0.37
PIGP	0.37
HAUS4	0.37
GNPTG	0.37
LETMD1	0.37
NDUFAF3	0.37
ATAD3C	0.37
PUS10	0.37
ARRDC3	0.37
GPR160	0.37
CCDC12	0.37
UQCR10	0.37
ABCA3	0.36
ACAT1	0.36
ALDH3B1	0.36
BLVRA	0.36
CIRBP	0.36
FBP1	0.36
FAAH	0.36
FABP3	0.36
HLA-DRB6	0.36
HLA-DMA	0.36
MTRR	0.36
RPL12	0.36
TCAIM	0.36
SCP2	0.36
RPL34	0.36
HNF1B	0.36
TPT1	0.36
HSD17B8	0.36
NAPA	0.36
ARHGEF2	0.36
PIGQ	0.36
FBXL15	0.36
PRR15L	0.36
IRX3	0.36
TMEM42	0.36
CEP112	0.36
EFCC1	0.36
C10ORF95	0.36
HYI	0.36
MGLL	0.36
ACOT1	0.36
DCXR	0.36
ANAPC16	0.36
SNX30	0.36
ESYT3	0.36
CTNNBIP1	0.36
DRAM1	0.36
DOK4	0.36
MARC2	0.36
MS4A15	0.36
CHADL	0.36
CHIA	0.36
LOC400794	0.36
GGTLC2	0.36
NENF	0.36
ZCWPW2	0.36
DUOXA1	0.36
PHPT1	0.36
NRN1L	0.36
ALOX15B	0.35
CPT2	0.35
EMP2	0.35
EPHX2	0.35
MOCS2	0.35
NDUFV3	0.35
NINJ1	0.35
POLR2C	0.35
MSANTD1	0.35
TNFSF12	0.35
EDF1	0.35
ATP6V0E1	0.35
MBL1P	0.35
DHRS12	0.35
LINC00271	0.35
NPRL2	0.35
SAT2	0.35
SYNC	0.35
YPEL5	0.35
CYB5R1	0.35
HSD17B11	0.35
KLHDC2	0.35
DALRD3	0.35
SCGB1B2P	0.35
MFSD2A	0.35
BAIAP2-AS1	0.35
PTPMT1	0.35
NUDT16L1	0.35
LRRC52	0.35
ANKRD29	0.35
SYF2	0.35
ATPIF1	0.35
ALAD	0.34
FLJ36777	0.34
CYP4B1	0.34
ECH1	0.34
ENG	0.34
GGT3P	0.34
HNMT	0.34
FOXA2	0.34
OVGP1	0.34
PCBD1	0.34
ENDOV	0.34
RPLP2	0.34
TCEB2	0.34
TCTA	0.34
SULT1A1	0.34
ZNF204P	0.34
DHRS3	0.34
HMGN3	0.34
CNOT8	0.34
BTG3	0.34
CACFD1	0.34
GNB2L1	0.34
AGPAT2	0.34
LYRM1	0.34
TMEM63B	0.34
LRP2BP	0.34
GPRC5C	0.34
ZMAT5	0.34
PHYHD1	0.34
CYS1	0.34
THG1L	0.34
POLR3GL	0.34
MON1A	0.34
SMIM11	0.34
C1ORF210	0.34
GNMT	0.34
GGTLC1	0.34
C11ORF1	0.34
PYCR2	0.34
CYB5D2	0.34
TMEM50B	0.33
CCND3	0.33
CEACAM8	0.33
GMPR	0.33
HOXD1	0.33
FAM150B	0.33
RAP1GAP	0.33
RPL7A	0.33
RPL3	0.33
RNH1	0.33
ACSM3	0.33
MRPL23	0.33
SUOX	0.33
MVP	0.33
CACNA2D2	0.33
HDAC11	0.33
BAIAP2	0.33
NSA2	0.33
CLEC4F	0.33
TUSC2	0.33
SPATA41	0.33
PTRH1	0.33
MMAB	0.33
HIGD2A	0.33
CUTA	0.33
NDUFAF1	0.33
TNNI3K	0.33
OR51F1	0.33
DUSP22	0.33
SIAE	0.33
EPDR1	0.33
PLD3	0.33
TOMM7	0.33
MGC16275	0.33
IFT57	0.33
EEF1A1P9	0.33
OMA1	0.33
TNS2	0.33
YBEY	0.33
ZFAND2B	0.33
CAPN12	0.33
GLS2	0.33
PPA2	0.33
SLC39A8	0.33
TMEM213	0.33
TMEM129	0.33
SCGB3A1	0.33
ACADL	0.32
APLP2	0.32
CEBPA	0.32
CPB2	0.32
CRY2	0.32
GATA1	0.32
GSTT1	0.32
HADH	0.32
IGFBP6	0.32
MSRA	0.32
MAOA	0.32
MPG	0.32
PRKAB1	0.32
SERPINB6	0.32
SMARCD3	0.32
SH3BGR	0.32
SDC4	0.32
RPL24	0.32
RPL28	0.32
ZNF763	0.32
REPS2	0.32
SLC35A4	0.32
RPL23	0.32
MED7	0.32
NUDT16	0.32
ZFP2	0.32
STUB1	0.32
GABARAP	0.32
C1ORF21	0.32
KLHDC1	0.32
FAM219B	0.32
RAB25	0.32
PHYKPL	0.32
DHRS1	0.32
SPATA6L	0.32
GHDC	0.32
EBPL	0.32
TMEM222	0.32
SLC26A9	0.32
ZDHHC16	0.32
C16ORF13	0.32
RHOBTB2	0.32
BTBD9	0.32
NUDT13	0.32
TMEM150A	0.32
NKIRAS1	0.32
TOR2A	0.32
CALCOCO1	0.32
IGIP	0.32
ESAM	0.32
GALNT11	0.32
CRB3	0.32
PEX11G	0.32
AQP4	0.31
AZU1	0.31
BTD	0.31
CKMT2	0.31
CRYZ	0.31
FAU	0.31
FAH	0.31
GPR39	0.31
HLA-DPB1	0.31
LRP3	0.31
RPL10A	0.31
PON3	0.31
MAPK10	0.31
PPP1R7	0.31
FXYD1	0.31
PLA2G1B	0.31
RGS3	0.31
RNF5	0.31
SFTPC	0.31
NUDT7	0.31
S100A13	0.31
RS1	0.31
ICAM5	0.31
LINC00663	0.31
SIGLEC17P	0.31
TPSAB1	0.31
BTG2	0.31
TNFSF13	0.31
PLA2G10	0.31
SRA1	0.31
AP3S2	0.31
ECHDC3	0.31
ACBD4	0.31
IL17RE	0.31
C10ORF76	0.31
SDCCAG8	0.31
OBFC1	0.31
C9ORF9	0.31
TMEM115	0.31
EGFL7	0.31
NDUFA13	0.31
COQ6	0.31
C9ORF66	0.31
TMEM41B	0.31
NAPSB	0.31
GPR108	0.31
MTURN	0.31
TNFSF12-TNFSF13	0.31
CNTROB	0.31
MTFR1L	0.31
MRPL54	0.31
GIN1	0.31
NT5C1A	0.31
LINC00467	0.31
CGNL1	0.31
DUOX1	0.31
PLIN5	0.31
PCBD2	0.31
CCDC115	0.31
ZNF563	0.31
CCDC159	0.31
GLTSCR2	0.31
LMF1	0.31
CCDC71	0.31
PINK1	0.31
JMJD8	0.31
RAB17	0.31
N6AMT1	0.31
ACYP2	0.3
CAMLG	0.3
CBR1	0.3
CD74	0.3
CPA3	0.3
DBP	0.3
MEGF9	0.3
EIF2D	0.3
GCHFR	0.3
GPX4	0.3
GSTA4	0.3
PRMT2	0.3
IL11RA	0.3
LTC4S	0.3
NDUFB10	0.3
NME3	0.3
CCDC152	0.3
RARRES3	0.3
SNX1	0.3
RPS9	0.3
RPS4X	0.3
RPL29	0.3
XPA	0.3
NR1H2	0.3
ALDH5A1	0.3
ADGRD1	0.3
MAPKAPK3	0.3
MMP28	0.3
MAP3K15	0.3
TMEM59	0.3
SPAG7	0.3
SLC27A3	0.3
B9D2	0.3
UNC13B	0.3
GOLGA2P7	0.3
MCEMP1	0.3
ADHFE1	0.3
MBIP	0.3
GDE1	0.3
EMCN	0.3
HIGD1B	0.3
RRNAD1	0.3
DCAF8	0.3
ADGRF5	0.3
YPEL3	0.3
ADPRM	0.3
PITHD1	0.3
WBP2	0.3
TTC19	0.3
NOSTRIN	0.3
MSRB2	0.3
SPSB2	0.3
FCHO2	0.3
MCEE	0.3
TXNDC17	0.3
RAB4B	0.3
DNAJC30	0.3
NAA38	0.3
GSAP	0.3
CCDC69	0.3
TMEM9	0.3
PARM1	0.3
TMEM87A	0.3
PLAC9	0.3
ZBTB4	0.3
IFT80	0.3
TRUB2	0.3
SHROOM4	0.3
KLHDC9	0.3
MARC1	0.3
RMND5B	0.3
SCRN2	0.3
GGT6	0.3
DMKN	0.3
ACTN1	-0.3
BLM	-0.3
CAD	-0.3
CDC25A	-0.3
CSTF2	-0.3
EZH2	-0.3
KIFC1	-0.3
LMNB1	-0.3
LBR	-0.3
ZNF81	-0.3
NCBP1	-0.3
PPAT	-0.3
PSMD11	-0.3
PTPN11	-0.3
RRM1	-0.3
CEP128	-0.3
GMPS	-0.3
MTFR2	-0.3
RQCD1	-0.3
NCOA3	-0.3
AREL1	-0.3
AUNIP	-0.3
HNRNPR	-0.3
DSCC1	-0.3
MPHOSPH9	-0.3
TRIP13	-0.3
EFTUD2	-0.3
GTF3C3	-0.3
KIF3B	-0.3
CEP135	-0.3
ASCC3	-0.3
POP1	-0.3
NAA15	-0.3
NAA25	-0.3
PRDM4	-0.3
RAB35	-0.3
NDC80	-0.3
RAD51AP1	-0.3
TUBB	-0.3
TET3	-0.3
RSRC1	-0.3
STEAP2	-0.3
DNAJB11	-0.3
TMTC3	-0.3
RALGAPB	-0.3
HAUS6	-0.3
DOCK7	-0.3
CHSY1	-0.3
SUZ12	-0.3
TNPO3	-0.3
UHRF1BP1L	-0.3
FAM168A	-0.3
RAD54B	-0.3
UBXN7	-0.3
SKA1	-0.3
ARL5B	-0.3
DHX37	-0.3
NRBP1	-0.3
DHX57	-0.3
LEO1	-0.3
BARD1	-0.31
CDK2	-0.31
CENPA	-0.31
MCM2	-0.31
ORC1	-0.31
PIK3CA	-0.31
EME1	-0.31
ADAM17	-0.31
SSRP1	-0.31
YWHAG	-0.31
ZW10	-0.31
CDC45	-0.31
CUL4B	-0.31
KIAA0586	-0.31
SART3	-0.31
ACTR2	-0.31
MTA2	-0.31
GCN1L1	-0.31
DCAF17	-0.31
WDR76	-0.31
ZWINT	-0.31
CAMKK2	-0.31
FAM72D	-0.31
KIF15	-0.31
PUS7L	-0.31
SLC38A2	-0.31
ZNF532	-0.31
EPT1	-0.31
RBM28	-0.31
CDCA8	-0.31
C15ORF41	-0.31
MFSD9	-0.31
MASTL	-0.31
EHBP1	-0.31
BRIP1	-0.31
DNAJC13	-0.31
FBXO5	-0.31
CERS6	-0.31
TAOK1	-0.31
MIB1	-0.31
MTBP	-0.31
PPP4R2	-0.31
TBC1D31	-0.31
CBLB	-0.32
DNMT1	-0.32
SAMD8	-0.32
MSH6	-0.32
KIF2A	-0.32
PGM3	-0.32
RECQL	-0.32
KIF4B	-0.32
SH3PXD2B	-0.32
TARS	-0.32
CSNK2A3	-0.32
XRCC2	-0.32
SCLT1	-0.32
EXO1	-0.32
USP14	-0.32
TTF2	-0.32
CKAP5	-0.32
URB2	-0.32
NCAPD2	-0.32
TGFBRAP1	-0.32
NAA50	-0.32
MAP3K2	-0.32
GNA13	-0.32
STXBP5	-0.32
DHX36	-0.32
FAM199X	-0.32
NEDD1	-0.32
ARHGAP11B	-0.32
KCTD3	-0.32
DHX33	-0.32
C11ORF30	-0.32
MCM10	-0.32
CDV3	-0.32
MFN1	-0.32
YEATS2	-0.32
DNAJC10	-0.32
NUP62	-0.32
RFWD3	-0.32
RALGPS2	-0.32
POFUT1	-0.32
NUP205	-0.32
CCRN4L	-0.32
POLR1A	-0.32
TTL	-0.32
SKA3	-0.32
DIP2B	-0.32
FAM72B	-0.32
RACGAP1	-0.32
CLSPN	-0.32
BICD1	-0.33
BRCA1	-0.33
CCNA2	-0.33
CDC6	-0.33
FAM72A	-0.33
ECT2	-0.33
FOXM1	-0.33
GSK3B	-0.33
MARCKS	-0.33
MAPK6	-0.33
RAD51	-0.33
SOS1	-0.33
RRM2	-0.33
KIF18B	-0.33
TOP2A	-0.33
YES1	-0.33
TIMELESS	-0.33
RAD54L	-0.33
AGPS	-0.33
KNTC1	-0.33
TLK1	-0.33
CHAF1A	-0.33
BCL2L11	-0.33
E2F8	-0.33
QSER1	-0.33
ESPL1	-0.33
CKAP4	-0.33
WDHD1	-0.33
SPAG5	-0.33
VANGL1	-0.33
ESF1	-0.33
SMIM13	-0.33
DEPDC1	-0.33
C18ORF54	-0.33
SBNO1	-0.33
SASS6	-0.33
ADNP	-0.33
USP42	-0.33
AVL9	-0.33
PSME4	-0.33
MMS22L	-0.33
DDIAS	-0.33
AGO2	-0.33
SGOL1	-0.33
FNDC3B	-0.33
UHRF1	-0.33
ADAM10	-0.34
BRCA2	-0.34
CDC27	-0.34
CENPF	-0.34
FANCB	-0.34
FEN1	-0.34
KPNA2	-0.34
MCM6	-0.34
OPA1	-0.34
PAK2	-0.34
NEK2	-0.34
SKIL	-0.34
VRK2	-0.34
UCK2	-0.34
TTK	-0.34
DLGAP5	-0.34
TRIP12	-0.34
SHCBP1	-0.34
ATP13A3	-0.34
TTI1	-0.34
KIF2C	-0.34
ATAD5	-0.34
STAG1	-0.34
POLQ	-0.34
CDCA2	-0.34
ESCO2	-0.34
NUSAP1	-0.34
HJURP	-0.34
CEP55	-0.34
ZWILCH	-0.34
NCAPD3	-0.34
MB21D1	-0.34
C10ORF12	-0.34
RPRD1B	-0.34
SGOL2	-0.34
NFXL1	-0.34
SENP1	-0.34
NCAPG	-0.34
TICRR	-0.34
BUB1	-0.35
CHEK1	-0.35
CENPE	-0.35
HELLS	-0.35
PAWR	-0.35
PRKDC	-0.35
STRN	-0.35
CDCA5	-0.35
PRC1	-0.35
DENR	-0.35
MELK	-0.35
ARHGAP11A	-0.35
PPT2	-0.35
KIF23	-0.35
KIF20B	-0.35
FBXO45	-0.35
PLK4	-0.35
NCAPG2	-0.35
FANCI	-0.35
MCM8	-0.35
TPX2	-0.35
LMNB2	-0.35
KIAA1524	-0.35
CALU	-0.36
CENPI	-0.36
INCENP	-0.36
MCM4	-0.36
MKI67	-0.36
PLK1	-0.36
CENPO	-0.36
TRAM2	-0.36
TOPBP1	-0.36
GTSE1	-0.36
DTL	-0.36
ASPM	-0.36
GSG2	-0.36
CASC5	-0.36
PRPF40A	-0.36
PRR11	-0.36
ERCC6L	-0.36
UBA6	-0.36
NCAPH	-0.36
CKAP2L	-0.36
ANAPC1	-0.36
BUB1B	-0.37
GEN1	-0.37
KIF11	-0.37
KPNB1	-0.37
SYNJ2	-0.37
KIF14	-0.37
SLC38A7	-0.37
STIL	-0.38
SMC6	-0.38
FAM83D	-0.38
ENTPD7	-0.38
RBL1	-0.39
KIF4A	-0.39
RIF1	-0.39
ASAP1	-0.4
R3HDM1	-0.4
PATL1	-0.41

## Sheet: coexpression_AK2_mRNA_expressio
Gene Symbol	Pearson Score
ZCCHC17	0.58
NDUFA2	0.56
RNF181	0.55
NPRL2	0.54
MRPL22	0.54
CETN3	0.52
COX14	0.52
MRPL14	0.52
VAMP8	0.51
TMA7	0.51
COMMD10	0.51
RPS3A	0.5
RPL39	0.5
UROD	0.5
EIF3I	0.5
TMEM9	0.5
CNIH4	0.5
MRPS36	0.5
RPS8	0.49
RPS14	0.49
SSR2	0.49
LAMTOR5	0.49
PARK7	0.49
SS18L2	0.49
DPY30	0.49
PCGF1	0.49
PPA2	0.49
NDUFAF2	0.49
MRPS6	0.49
THYN1	0.49
FAU	0.48
H3F3A	0.48
FUNDC2	0.48
RPL15	0.48
RPL24	0.48
ZNF32	0.48
MED31	0.48
TRNAU1AP	0.48
UBL5	0.48
TRAPPC3	0.48
COX7C	0.47
SEPW1	0.47
SDHB	0.47
TAF12	0.47
TMEM42	0.47
BTG3	0.47
LYRM1	0.47
PIGY	0.47
NSL1	0.47
SELK	0.47
C11ORF31	0.46
NDUFB1	0.46
KBTBD3	0.46
SNRPG	0.46
S100A13	0.46
RPS6	0.46
RPS15A	0.46
TBCA	0.46
SRP9	0.46
AZIN2	0.46
THOC7	0.46
NUDCD2	0.46
NDFIP1	0.46
SNRPGP15	0.46
VPS29	0.46
ZNF593	0.46
HAUS4	0.46
HOPX	0.46
LYPLAL1	0.46
CMC1	0.46
ATP5O	0.45
TMEM50B	0.45
COX11	0.45
COX7B	0.45
HINT1	0.45
NDUFA4	0.45
RPL10A	0.45
PFDN5	0.45
PFDN1	0.45
RPL5	0.45
SKP1	0.45
RPL34	0.45
RPL27A	0.45
EIF2B3	0.45
RBX1	0.45
SRA1	0.45
C1ORF50	0.45
ATP5L	0.45
TRMT112	0.45
POLE4	0.45
EMC3	0.45
SLC50A1	0.45
MRPL16	0.45
ZCCHC10	0.45
TXNDC17	0.45
C18ORF32	0.45
PEF1	0.45
CCDC23	0.45
COMMD1	0.45
MRPS15	0.45
BNIP1	0.44
MRPL49	0.44
HNRNPC	0.44
PPP1R8	0.44
SRSF3	0.44
SURF1	0.44
CRIPT	0.44
TRAPPC13	0.44
HAX1	0.44
BET1	0.44
SDHAF4	0.44
TMEM14B	0.44
TIPRL	0.44
CHCHD1	0.44
NHP2	0.44
DPM3	0.44
MRPL54	0.44
SNAPIN	0.44
PTPMT1	0.44
LSM2	0.44
COA5	0.44
ROMO1	0.43
CAMLG	0.43
CALM2	0.43
CDC42	0.43
HSBP1	0.43
NEDD8	0.43
PDHB	0.43
SNRPE	0.43
RPS7	0.43
RPS18	0.43
DYNLT1	0.43
TAF9	0.43
SSR4	0.43
UBE2B	0.43
TTC1	0.43
TPT1	0.43
SUCLG1	0.43
MED7	0.43
PMF1	0.43
TSTD1	0.43
TUSC2	0.43
TRAPPC2L	0.43
CRBN	0.43
SAR1B	0.43
NDUFA13	0.43
C8ORF59	0.43
YAE1D1	0.43
OXSM	0.43
TMEM128	0.43
DNAJC8	0.43
COQ5	0.43
CAMTA1	0.43
C1ORF43	0.43
NKIRAS1	0.43
MYEOV2	0.43
UQCRQ	0.43
NDUFA11	0.43
MRPL1	0.43
ATPIF1	0.43
ISCA2	0.43
TMEM183A	0.43
ATP5J	0.42
TMEM258	0.42
CYB5A	0.42
NDUFA1	0.42
NDUFA7	0.42
NDUFS3	0.42
POLR2G	0.42
SRSF7	0.42
RPS9	0.42
RPL27	0.42
SUMO1	0.42
UBE2A	0.42
UBE2D2	0.42
OST4	0.42
STK16	0.42
ZNHIT3	0.42
ANAPC10	0.42
NSA2	0.42
CGRRF1	0.42
NPC2	0.42
GABARAPL2	0.42
TRIAP1	0.42
YPEL5	0.42
FAM96B	0.42
C12ORF45	0.42
OSGEP	0.42
EAPP	0.42
BRK1	0.42
MRPL20	0.42
MRPL43	0.42
TMEM179B	0.42
BOD1	0.42
SMDT1	0.42
ARV1	0.42
NENF	0.42
PHPT1	0.42
C19ORF53	0.42
ZBTB8OS	0.42
MRPS14	0.42
ADH5	0.41
EIF3E	0.41
NSMCE2	0.41
ORC4	0.41
IAH1	0.41
RPA2	0.41
PSMD10	0.41
TCAIM	0.41
RPS13	0.41
RPS4X	0.41
RPS3	0.41
RPL32	0.41
SUPT4H1	0.41
UBE2E1	0.41
RPL14	0.41
SMIM12	0.41
LBHD1	0.41
TMEM223	0.41
PPCS	0.41
UQCR11	0.41
MED28	0.41
PPIH	0.41
TMEM14C	0.41
MRPS23	0.41
RPL26L1	0.41
ANAPC16	0.41
C14ORF119	0.41
ELP6	0.41
LSM10	0.41
MRPL39	0.41
UQCC2	0.41
APOA1BP	0.41
ZNF684	0.41
TRUB2	0.41
FAM58A	0.41
THAP3	0.41
ATP5F1	0.4
ATP6V0B	0.4
GUK1	0.4
MOCS2	0.4
NDUFAB1	0.4
NDUFS4	0.4
NDUFS5	0.4
PPA1	0.4
RBM3	0.4
RPL10	0.4
RPL31	0.4
RPL29	0.4
RPS21	0.4
RPS29	0.4
PEX11B	0.4
UBA3	0.4
COX7A2L	0.4
UXT	0.4
SEP15	0.4
C1D	0.4
GTF2H2C	0.4
ZNF627	0.4
SUMO1P3	0.4
CWC15	0.4
GMPR2	0.4
MRTO4	0.4
COA1	0.4
TMEM126B	0.4
MOSPD1	0.4
TSEN15	0.4
C1ORF123	0.4
SDHAF2	0.4
MINOS1	0.4
ITGB3BP	0.4
ZCCHC9	0.4
PRADC1	0.4
RPAIN	0.4
NAA38	0.4
TMEM101	0.4
TIMM8B	0.4
HSCB	0.4
OSTC	0.4
LSM3	0.4
ABT1	0.4
MRPL13	0.4
COA3	0.4
FAM204A	0.4
TMEM219	0.4
ZNRD1	0.4
BTF3	0.39
EEF1A1	0.39
EFNA1	0.39
ERH	0.39
NRL	0.39
NDUFC1	0.39
RPL7A	0.39
RPL11	0.39
PEX2	0.39
SETMAR	0.39
RPL41	0.39
RFESD	0.39
FDX1L	0.39
AIP	0.39
LAMTOR3	0.39
DNAJC19	0.39
TMEM59	0.39
MRPL33	0.39
C11ORF58	0.39
PRDX3	0.39
RPL35	0.39
SIVA1	0.39
RPSAP58	0.39
PDZD11	0.39
PAIP2	0.39
ATRAID	0.39
ASB3	0.39
PCNP	0.39
IMMP1L	0.39
MRPL53	0.39
MED18	0.39
MCEE	0.39
MAGT1	0.39
C2ORF76	0.39
PRDX5	0.39
ABHD14A	0.39
MCTS1	0.39
MRPL17	0.39
ASNA1	0.38
ATP5C1	0.38
GLO1	0.38
GTF2B	0.38
HADH	0.38
GPX4	0.38
HNMT	0.38
ICT1	0.38
MPG	0.38
NDUFB8	0.38
NDUFB7	0.38
POLR2K	0.38
LINC00116	0.38
PSME1	0.38
RPL35A	0.38
RPL37A	0.38
RPS25	0.38
RPS20	0.38
TCEB1	0.38
TAF7	0.38
HSD17B8	0.38
MDP1	0.38
TTC9C	0.38
ATP6V0E1	0.38
SPATA24	0.38
FLOT1	0.38
SMIM7	0.38
TXNL1	0.38
NDUFAF6	0.38
MRPL52	0.38
CHMP5	0.38
LIPT1	0.38
POLR3K	0.38
SELT	0.38
GPN3	0.38
ING4	0.38
COPS4	0.38
BOLA1	0.38
PAM16	0.38
NIT2	0.38
SDHAF3	0.38
TADA1	0.38
ZFAS1	0.38
TMEM50A	0.38
WBP1	0.38
C4ORF27	0.38
MSRB2	0.38
HINT2	0.38
PPIL3	0.38
RRP8	0.38
NUDT16L1	0.38
SMIM11	0.38
NFU1	0.38
ARRDC3	0.38
CDKN2AIPNL	0.38
MRPL32	0.38
C15ORF57	0.38
LINC00339	0.38
SPCS1	0.38
LAMTOR2	0.38
C7ORF55	0.38
AK1	0.37
COX6A1	0.37
COX5B	0.37
EIF2D	0.37
RPSA	0.37
APITD1	0.37
MYL6	0.37
POLR2C	0.37
RPL12	0.37
RPL17	0.37
RNF5	0.37
PSMB4	0.37
RPS5	0.37
RPS23	0.37
RPS27A	0.37
TMSB4XP8	0.37
MLX	0.37
MED8	0.37
CFAP36	0.37
TAGLN2	0.37
CRYZL1	0.37
SNRNP25	0.37
ZRANB2	0.37
EIF4E2	0.37
ATP6V1G1	0.37
MRPL24	0.37
CEP70	0.37
SUB1	0.37
OSER1	0.37
MRPS33	0.37
KRCC1	0.37
WDR83OS	0.37
IER3IP1	0.37
MEMO1	0.37
ZNF691	0.37
MRPS18C	0.37
BCAS4	0.37
MTFR1L	0.37
MRPS21	0.37
LAMTOR1	0.37
TMEM256	0.37
GIN1	0.37
UBE2W	0.37
EEF1A1P9	0.37
SMIM4	0.37
TMEM18	0.37
TATDN3	0.37
COMMD7	0.37
BTF3L4	0.37
KDF1	0.37
TFB2M	0.37
ARL16	0.37
IFT20	0.37
CCDC59	0.37
GORAB	0.37
SLC25A4	0.36
ATP5I	0.36
CCNH	0.36
CRYZ	0.36
DBI	0.36
EEF1B2	0.36
SNHG15	0.36
MGMT	0.36
NDUFB6	0.36
RPL8	0.36
PSMD13	0.36
PSMA6	0.36
PEX19	0.36
SOD1	0.36
SDHC	0.36
RPS10	0.36
RPL26	0.36
TPMT	0.36
SSNA1	0.36
ARPC3	0.36
ERI3	0.36
YRDC	0.36
STX8	0.36
NAPSA	0.36
ATP5J2	0.36
ATP5H	0.36
PFDN6	0.36
ZNHIT1	0.36
SAP18	0.36
PTRHD1	0.36
KRTCAP2	0.36
MMAB	0.36
HSD17B7	0.36
ANAPC11	0.36
ACOT1	0.36
COQ6	0.36
NUDT12	0.36
ENY2	0.36
INTS12	0.36
SFTA3	0.36
ADPRHL2	0.36
KANSL2	0.36
C14ORF142	0.36
PHF5A	0.36
SARNP	0.36
TIMM10	0.36
GAS5	0.36
HIGD1A	0.36
NIPSNAP3A	0.36
TMEM125	0.36
N6AMT2	0.36
ZNF410	0.36
ALG5	0.36
UQCR10	0.36
SENP8	0.36
CHAC2	0.36
ADK	0.35
CCNG1	0.35
CKS2	0.35
COX7A2	0.35
MEF2BNB	0.35
GNG11	0.35
GPX1	0.35
HMGN2	0.35
MYL12B	0.35
NPM1	0.35
NDUFB10	0.35
POLR2L	0.35
POLR2F	0.35
POLR2H	0.35
PIGF	0.35
RBBP4	0.35
PSMA3	0.35
C3ORF33	0.35
SDF2	0.35
RPS11	0.35
RPL30	0.35
RPS16	0.35
TCEB2	0.35
PRDX2	0.35
UQCRH	0.35
UBE2N	0.35
DUSP11	0.35
STX10	0.35
TOMM20	0.35
VKORC1	0.35
NME6	0.35
CNOT8	0.35
SNRNP40	0.35
GEMIN6	0.35
GSTO1	0.35
C14ORF2	0.35
KLHDC8B	0.35
JTB	0.35
DCTN3	0.35
RPP25L	0.35
PIP5KL1	0.35
LOC388955	0.35
FAM76A	0.35
DPH5	0.35
MRPL27	0.35
CKLF	0.35
PSTK	0.35
ZNF511	0.35
NDUFA12	0.35
TMEM70	0.35
OMA1	0.35
SLC25A26	0.35
COMMD3	0.35
NTPCR	0.35
FBXL5	0.35
TIMM9	0.35
RCHY1	0.35
MRPL55	0.35
MED19	0.35
ERLEC1	0.35
PRELID1	0.35
PUS10	0.35
ATPAF1	0.35
ATL2	0.35
C1ORF174	0.35
NXT1	0.35
RANGRF	0.35
SLC25A5	0.34
CD63	0.34
DAD1	0.34
TIMM8A	0.34
FRG1	0.34
BLOC1S1	0.34
NDUFB5	0.34
NDUFB3	0.34
NDUFB9	0.34
PPP2R5A	0.34
PFDN4	0.34
PSMC6	0.34
PSMA5	0.34
PSMA4	0.34
USF1	0.34
UBE2D3	0.34
IFT43	0.34
NAA10	0.34
C12ORF57	0.34
AKR7A2	0.34
STRA13	0.34
ACOT8	0.34
TXNDC9	0.34
TEFM	0.34
ECHDC3	0.34
MORF4L2	0.34
NUDT5	0.34
TMEM177	0.34
MAPKAPK5-AS1	0.34
ARL6IP4	0.34
POP5	0.34
RSL24D1	0.34
C5ORF45	0.34
LACTB2	0.34
MECR	0.34
MRPS7	0.34
EXOSC1	0.34
LYRM4	0.34
NDUFAF7	0.34
TMEM165	0.34
ACTR10	0.34
USE1	0.34
KLHDC2	0.34
WDR74	0.34
USMG5	0.34
UQCRHL	0.34
HSDL2	0.34
FAM195A	0.34
MYCBP	0.34
TXN2	0.34
SCOC	0.34
DHRS7B	0.34
UNC50	0.34
RBMX	0.34
RNF19B	0.34
CACYBP	0.34
ATP5S	0.34
C19ORF70	0.34
MRPL40	0.34
LRRC75A-AS1	0.34
GADD45GIP1	0.34
COMMD5	0.34
RPSAP9	0.34
CRB3	0.34
CDK7	0.33
CISH	0.33
COX4I1	0.33
DGUOK	0.33
ABCC6P2	0.33
GNG10	0.33
HMGCL	0.33
SNHG8	0.33
ILF2	0.33
RNF5P1	0.33
NUBP1	0.33
POLR2D	0.33
PPT1	0.33
PMM1	0.33
SREK1IP1	0.33
SNRPD2	0.33
C16ORF91	0.33
RPL23A	0.33
RPS24	0.33
NKX2-1	0.33
SRP14	0.33
UROS	0.33
RNF113A	0.33
DPM1	0.33
ST3GAL5	0.33
HDAC3	0.33
TAPT1-AS1	0.33
GEMIN2	0.33
ARPC5	0.33
YAF2	0.33
SCNM1	0.33
DCTPP1	0.33
RPL23	0.33
POLR1C	0.33
RNF7	0.33
COPS5	0.33
WDR61	0.33
TMEM134	0.33
RNF139	0.33
LSM6	0.33
WFDC2	0.33
PRDX4	0.33
SETD9	0.33
SLIRP	0.33
LINC00493	0.33
NSUN4	0.33
GSKIP	0.33
CINP	0.33
MRPL48	0.33
TEX264	0.33
TRAPPC4	0.33
DEPDC4	0.33
FIS1	0.33
SF3B5	0.33
URB1-AS1	0.33
TMEM141	0.33
PPIAL4G	0.33
WDYHV1	0.33
MTHFD2L	0.33
EXOSC7	0.33
HAUS1	0.33
SLC25A33	0.33
CHCHD5	0.33
RPL36	0.33
RMDN2	0.33
NR2C2AP	0.33
MED11	0.33
C11ORF1	0.33
PYCR2	0.33
TRA2A	0.33
RFWD2	0.33
IKZF5	0.33
ZSCAN31	0.33
MED30	0.33
TCEAL8	0.33
TMEM208	0.33
ORMDL2	0.33
CISD2	0.33
ARL3	0.32
AUP1	0.32
BLVRA	0.32
BPHL	0.32
BNIP3	0.32
ECI1	0.32
CYC1	0.32
ENSA	0.32
EIF1AX	0.32
GTF3A	0.32
HAGH	0.32
IGBP1	0.32
LTA4H	0.32
MEA1	0.32
DRG1	0.32
PPIA	0.32
RHEB	0.32
RPL18	0.32
PSMD9	0.32
PSMB1	0.32
SNRPC	0.32
RPLP2	0.32
RPL36AL	0.32
RPL38	0.32
DAP3	0.32
ZNF140	0.32
FPGT	0.32
BUD31	0.32
CDKL2	0.32
UQCRBP1	0.32
SERF1A	0.32
PSMD6	0.32
SFTA2	0.32
MRPL57	0.32
ATP6V1F	0.32
GGPS1	0.32
ALG13	0.32
POC5	0.32
C5ORF24	0.32
TIMM17A	0.32
GNB2L1	0.32
PMVK	0.32
C1ORF53	0.32
SF3B6	0.32
MPC1	0.32
COX16	0.32
ANKRD46	0.32
YTHDF2	0.32
LCMT1	0.32
RNFT1	0.32
DIABLO	0.32
ATG10	0.32
CTNNBIP1	0.32
RAB33B	0.32
METTL12	0.32
PLGRKT	0.32
CWF19L1	0.32
CNEP1R1	0.32
SIRT4	0.32
POLE3	0.32
SETD4	0.32
SYF2	0.32
MRPL21	0.32
SWI5	0.32
MICU2	0.32
MAT2B	0.32
HTRA2	0.32
CCNB1IP1	0.32
GPR160	0.32
LOC400794	0.32
TRAPPC5	0.32
MEAF6	0.32
MRPL11	0.32
TMEM261	0.32
SSU72	0.32
MRPS18B	0.32
CCDC167	0.32
ACYP2	0.31
ATP5E	0.31
C1QBP	0.31
CKS1B	0.31
HOXD1	0.31
NDUFA5	0.31
NDUFB2	0.31
NDUFV2	0.31
NINJ2	0.31
NIT1	0.31
PON3	0.31
PRKAG1	0.31
PPP2CA	0.31
PHB	0.31
PSMA7	0.31
PSMA1	0.31
RABIF	0.31
RPLP1	0.31
TCEA3	0.31
SRP19	0.31
CNBP	0.31
TP53RK	0.31
C4ORF33	0.31
SFT2D1	0.31
COPS3	0.31
ISCA1P1	0.31
LAMTOR4	0.31
NUBP2	0.31
RWDD2B	0.31
CNIH1	0.31
FASTKD3	0.31
BCL7C	0.31
PGRMC1	0.31
SDCCAG8	0.31
VAMP5	0.31
EMG1	0.31
NPM3	0.31
DNAJA2	0.31
SPHAR	0.31
MTX2	0.31
GLRX3	0.31
CBX3	0.31
DTD2	0.31
LINC00152	0.31
SNORA57	0.31
COMMD6	0.31
SMIM1	0.31
ALG14	0.31
IFI27L1	0.31
GTF2H5	0.31
ANKRD39	0.31
UBAP1	0.31
UTP11L	0.31
POLR1D	0.31
CYP2R1	0.31
TOMM5	0.31
CMC2	0.31
ARMCX6	0.31
TRAM1	0.31
TMEM126A	0.31
C16ORF13	0.31
LZIC	0.31
C1ORF52	0.31
C12ORF65	0.31
KLHDC9	0.31
SNX11	0.31
CCDC71	0.31
RNF25	0.31
ZSWIM7	0.31
PPIAL4C	0.31
TRMT10A	0.31
BBIP1	0.31
HYKK	0.31
LOC493754	0.31
STOML2	0.31
CCNC	0.3
DDOST	0.3
ECHS1	0.3
EEF1G	0.3
EFNA4	0.3
MPP7	0.3
GGCX	0.3
GCHFR	0.3
CD46	0.3
DNAJB9	0.3
NTHL1	0.3
PCBD1	0.3
NDUFA6	0.3
NME1	0.3
PPP4C	0.3
PEX13	0.3
PIGC	0.3
COX18	0.3
RPL9	0.3
RPL18A	0.3
PTMA	0.3
DPH3	0.3
LINC00324	0.3
SARS	0.3
RPS12	0.3
RPL21	0.3
ZNF354A	0.3
STX5	0.3
VBP1	0.3
UQCRB	0.3
TSNAX	0.3
STK32A	0.3
C21ORF33	0.3
PRKRA	0.3
VAMP4	0.3
RFXANK	0.3
TMEM243	0.3
CUEDC2	0.3
NUTF2	0.3
RNF14	0.3
KCTD6	0.3
ACOT2	0.3
SEC61B	0.3
ELL3	0.3
SRSF10	0.3
TMEM62	0.3
RER1	0.3
MAD2L2	0.3
PPIE	0.3
ILKAP	0.3
BPNT1	0.3
DLEU1	0.3
SSSCA1	0.3
VMP1	0.3
GABARAP	0.3
PDRG1	0.3
NSMCE1	0.3
BOLA3	0.3
CUTA	0.3
RBMX2	0.3
CYB5R1	0.3
RWDD1	0.3
HEMK1	0.3
UQCC3	0.3
PHF11	0.3
SLMO2	0.3
TRPT1	0.3
RILP	0.3
TATDN1	0.3
ADPRM	0.3
PITHD1	0.3
POMGNT1	0.3
DDX28	0.3
MYNN	0.3
ZFAND6	0.3
TRMT13	0.3
ELP5	0.3
MRPL50	0.3
COX20	0.3
SLC25A38	0.3
TMEM60	0.3
ANKRD49	0.3
RHOT1	0.3
DALRD3	0.3
FAM175A	0.3
RPL13A	0.3
ALKBH7	0.3
MRFAP1L1	0.3
APOPT1	0.3
ZNF555	0.3
TOMM6	0.3
C10ORF35	0.3
DRAM2	0.3
SERP1	0.3
DHDH	0.3
MIER1	0.3
RBKS	0.3
C17ORF75	0.3
CHMP4A	0.3
TMEM203	0.3
METTL18	0.3
ACOT4	0.3
ACTN1	-0.3
SIRPA	-0.3
SMCR8	-0.3
ETS1	-0.3
GLG1	-0.3
GRB2	-0.3
HIC1	-0.3
HSPG2	-0.3
MAP3K4	-0.3
NEK1	-0.3
POLG	-0.3
PRKCH	-0.3
PDGFB	-0.3
PLEC	-0.3
PIK3C2B	-0.3
SP2	-0.3
LATS1	-0.3
NCOA1	-0.3
KCNK6	-0.3
MAP4K4	-0.3
PTPN21	-0.3
ZMIZ1	-0.3
CDV3	-0.3
PLXNB2	-0.3
NUP62	-0.3
ITPRIPL2	-0.3
SLC38A7	-0.3
LRCH3	-0.3
UBR4	-0.3
SIK3	-0.3
NCOA6	-0.3
TNRC6B	-0.3
DIP2B	-0.3
EP400	-0.3
HEG1	-0.3
SRGAP1	-0.3
ZNF827	-0.3
RFX7	-0.3
C17ORF51	-0.3
CBL	-0.31
CSK	-0.31
KMT2A	-0.31
MYO5B	-0.31
MYO5A	-0.31
TIMP2	-0.31
CLIP2	-0.31
HERC1	-0.31
RUSC2	-0.31
FARP2	-0.31
SH2B3	-0.31
ZDHHC14	-0.31
EHMT1	-0.31
KLF13	-0.31
BOD1L1	-0.31
TTC7A	-0.31
PLCXD2	-0.31
USP47	-0.31
ASXL2	-0.31
MYCBP2	-0.31
LATS2	-0.31
AFAP1	-0.31
MYO18A	-0.31
STARD13	-0.31
SNX19	-0.31
ABR	-0.32
DST	-0.32
EP300	-0.32
IGF2R	-0.32
LAMB1	-0.32
SLC36A1	-0.32
FRYL	-0.32
SOS1	-0.32
LUZP1	-0.32
SYNJ2	-0.32
CLMN	-0.32
PEAK1	-0.32
TLR6	-0.32
TET3	-0.32
NIN	-0.32
PLBD2	-0.32
PIP5K1C	-0.32
ZC3H13	-0.32
TBC1D1	-0.32
ADGRA2	-0.32
SCAF1	-0.32
PHRF1	-0.32
DOCK6	-0.32
ADAM10	-0.33
MYH9	-0.33
HNRNPM	-0.33
GBF1	-0.33
GAS7	-0.33
PHACTR2	-0.33
IQSEC1	-0.33
TRIP12	-0.33
EMILIN1	-0.33
PALM2-AKAP2	-0.33
TRIM56	-0.33
ZNF407	-0.33
SSH1	-0.33
ERC1	-0.33
HNRNPUL2	-0.33
MKL1	-0.33
EPB41L2	-0.34
STK4	-0.34
AHNAK	-0.34
CYTH1	-0.34
KIF3B	-0.34
BCAR1	-0.34
CDC42BPB	-0.34
ZNF592	-0.34
FAM63B	-0.34
FAM120B	-0.34
PPP6R1	-0.34
MLXIP	-0.34
BRD4	-0.34
TBC1D2B	-0.34
ANKRD11	-0.34
MYO9B	-0.35
MADD	-0.35
PIEZO1	-0.35
MINK1	-0.35
YLPM1	-0.35
IL17RA	-0.35
MICAL3	-0.35
PRR12	-0.35
JAK1	-0.36
LACC1	-0.36
ARHGAP32	-0.36
STXBP5	-0.36
ASAP1	-0.36
SSH2	-0.36
ZC3H4	-0.36
TNS3	-0.36
HCFC1	-0.37
STK10	-0.37
SLC12A6	-0.37
FAM65A	-0.37
AKAP2	-0.37
HECA	-0.37
RASA3	-0.37
ARHGEF18	-0.37
LRCH1	-0.37
ZZEF1	-0.37
SMG6	-0.37
PRKD2	-0.37
AP2A1	-0.38
LRP1	-0.39
TLN1	-0.39
TGFBRAP1	-0.39
AAK1	-0.39
SEC14L1	-0.4
SPTBN1	-0.4
TRAM2	-0.4
TMEM127	-0.4
RAPGEF1	-0.41
SPTAN1	-0.41

## Sheet: coexpression_AK3_mRNA_expressio
Gene Symbol	Pearson Score
CDC37L1	0.69
RCL1	0.6
PPAPDC2	0.55
RANBP6	0.49
KIAA0020	0.48
TMEM261	0.48
KDM4C	0.47
CAAP1	0.46
SNAPC3	0.43
RPS6	0.41
SPATA6L	0.41
FAM175A	0.41
IKZF5	0.41
RRAGA	0.39
KIAA2026	0.39
ISCA1	0.38
ZCCHC7	0.38
RPL10A	0.37
PPP3CB	0.37
PLGRKT	0.37
KLHL9	0.37
UHRF2	0.37
ZDHHC21	0.37
RIC1	0.37
TPT1	0.36
DCAF10	0.36
CHMP5	0.35
KANK1	0.35
EEF1A1	0.34
JAK2	0.34
SNHG8	0.34
RPL7A	0.34
RPS3A	0.34
PAPD4	0.34
ISCA1P1	0.34
GRHPR	0.34
CBWD1	0.34
SACM1L	0.34
ARL5A	0.34
PPA2	0.34
AUH	0.33
BAG1	0.33
CAMLG	0.33
CCNG1	0.33
EEF1B2	0.33
RPL15	0.33
C9ORF85	0.33
FAM35BP	0.33
CYB5R4	0.33
TRNT1	0.33
DENND4C	0.33
FAM35A	0.33
RCHY1	0.33
ALG5	0.33
AZI2	0.33
TIFA	0.33
EIF3E	0.32
MLLT3	0.32
TANK	0.32
CRBN	0.32
FAM35DP	0.32
ADPRM	0.32
PIGY	0.32
MCEE	0.32
FBXL3	0.32
NIPSNAP3A	0.32
GDI2	0.31
IGBP1	0.31
SMAD4	0.31
PPA1	0.31
RPL17	0.31
RPS13	0.31
SUCLG2	0.31
MTMR6	0.31
PDE12	0.31
BBS10	0.31
ZBTB6	0.31
C5ORF24	0.31
UBAP1	0.31
POLR1D	0.31
C18ORF32	0.31
GAS5	0.31
MICU2	0.31
CHURC1	0.31
RPSA	0.3
RPL5	0.3
TCAIM	0.3
RPS5	0.3
RPS8	0.3
RPS12	0.3
RPS14	0.3
RPS18	0.3
ZBTB5	0.3
STK17B	0.3
ICE2	0.3
N4BP2L2	0.3
RPSAP58	0.3
ARL14EP	0.3
VPS36	0.3
LNX2	0.3
ASNSD1	0.3
SLC25A38	0.3
BLOC1S6	0.3
FBXL5	0.3
LRRC75A-AS1	0.3
MRPS36	0.3
HGS	-0.3
MAD1L1	-0.3
ZNF668	-0.3
SEPT9	-0.3
MAP7D1	-0.3
RCC2	-0.3
ATAD3A	-0.3
MAP3K11	-0.31
FBXL19	-0.31
FBRS	-0.31
PTBP1	-0.32
ZBTB17	-0.32
TELO2	-0.32
CLSTN1	-0.32
SPNS1	-0.32
NOC2L	-0.32
ATXN2L	-0.33
AHDC1	-0.33
CCDC137	-0.33
SETD1A	-0.34
RNF40	-0.34
NUDC	-0.34
CDK11B	-0.35
FUS	-0.35
GTF3C1	-0.38
SART1	-0.38

## Sheet: coexpression_AK4_mRNA_expressio
Gene Symbol	Pearson Score
FAM162A	0.6
PGK1	0.58
HPRT1	0.57
MRPS22	0.57
CCDC58	0.54
NMD3	0.54
KPNA4	0.53
CDKN3	0.52
DARS	0.52
PDCD10	0.52
SLC35G2	0.52
LRRC42	0.52
EIF2S1	0.51
RAN	0.51
NUP37	0.51
PWP1	0.5
TUBA1C	0.5
SPC25	0.5
H2AFZ	0.49
MAD2L1	0.49
RPE	0.49
CNBP	0.49
ACTR3	0.49
RNF7	0.49
TUBA1B	0.49
CENPW	0.49
CAPZA1	0.48
PGAM1	0.48
TPI1	0.48
MTFR2	0.48
NUP54	0.48
OLA1	0.48
ACTL6A	0.47
CCNB1	0.47
TIMM8A	0.47
GYG1	0.47
PDK1	0.47
PSMA5	0.47
SSBP1	0.47
DBF4	0.47
MRPL3	0.47
GPN1	0.47
TRMT10C	0.47
CMSS1	0.47
ERO1L	0.47
CENPK	0.47
ATG3	0.47
ORC5	0.46
RFC5	0.46
TMPO	0.46
BUB3	0.46
DUSP11	0.46
HAT1	0.46
CCT4	0.46
DEPDC1B	0.46
CDCA4	0.46
MOB1A	0.46
KIAA1524	0.46
METTL5	0.46
STOML2	0.46
BIRC5	0.45
CCNA2	0.45
GNAI3	0.45
GAPDH	0.45
LDHA	0.45
PPP1CC	0.45
PFN2	0.45
PLOD2	0.45
UMPS	0.45
GMPS	0.45
ARPC3	0.45
C2ORF49	0.45
TBPL1	0.45
NAA50	0.45
LSM6	0.45
RAD51AP1	0.45
GMNN	0.45
TOMM5	0.45
SEC22A	0.45
COA7	0.45
MRPL11	0.45
CCDC59	0.45
CDK1	0.44
CKS1B	0.44
GTF2E1	0.44
RFC4	0.44
TWF1	0.44
YY1	0.44
VRK1	0.44
TTK	0.44
PSMD14	0.44
COPS6	0.44
VTA1	0.44
SELT	0.44
TPRKB	0.44
NIT2	0.44
PGAM4	0.44
CENPQ	0.44
RPF2	0.44
ZCCHC9	0.44
THOC3	0.44
POLE3	0.44
GTPBP8	0.44
PCMT1	0.43
PPID	0.43
PMS2P1	0.43
PDK3	0.43
RAD51	0.43
PSMC6	0.43
PSMC2	0.43
VRK2	0.43
BUD31	0.43
UBA2	0.43
DCTPP1	0.43
PDRG1	0.43
LRR1	0.43
RSRC1	0.43
GPN3	0.43
PNO1	0.43
PCNP	0.43
MRPL47	0.43
LYAR	0.43
NDUFA12	0.43
CORO1C	0.43
TMEM38B	0.43
FBXO5	0.43
C12ORF29	0.43
MRPL13	0.43
SFXN1	0.43
CHAC2	0.43
RHOC	0.42
CDC25C	0.42
CDC20	0.42
CKS2	0.42
ERH	0.42
WDR53	0.42
MCM6	0.42
MCM7	0.42
NRAS	0.42
NDUFB5	0.42
ABCE1	0.42
TCP1	0.42
SSR3	0.42
UNG	0.42
UBE2N	0.42
TSN	0.42
GATC	0.42
DENR	0.42
SRSF9	0.42
FARSB	0.42
RPAP2	0.42
POP7	0.42
ESCO2	0.42
MRTO4	0.42
COMMD2	0.42
CLDND1	0.42
DIABLO	0.42
TMA16	0.42
PARL	0.42
DEPDC1	0.42
ORC6	0.42
NUDCD1	0.42
DCUN1D1	0.42
CCDC90B	0.42
C3ORF17	0.42
STEAP1	0.42
ARL6IP6	0.42
MSANTD3	0.42
CENPL	0.42
GINS3	0.42
RACGAP1	0.42
ATP5F1	0.41
AP3S1	0.41
CLIC1	0.41
FANCB	0.41
GBE1	0.41
HMMR	0.41
PRIM1	0.41
RFC2	0.41
RRM2	0.41
RQCD1	0.41
MELK	0.41
EBNA1BP2	0.41
PTGES3	0.41
RNASEH2A	0.41
GSKIP	0.41
MRPL37	0.41
PDZD11	0.41
EXOSC3	0.41
HJURP	0.41
NDC1	0.41
CENPN	0.41
RPL39L	0.41
COMMD8	0.41
RINT1	0.41
ISY1	0.41
SGOL1	0.41
C12ORF43	0.41
CISD2	0.41
ALDOA	0.4
KPNA2	0.4
YBX1	0.4
NCK1	0.4
POLE2	0.4
PPP1R2	0.4
SNRPG	0.4
LUZP6	0.4
SLBP	0.4
DPM1	0.4
ARPC2	0.4
DSCC1	0.4
ATP5J2	0.4
KIAA1715	0.4
RIPPLY2	0.4
C6ORF120	0.4
MRPL52	0.4
TRIAP1	0.4
PPHLN1	0.4
OSER1	0.4
VPS29	0.4
PGAM5	0.4
PARPBP	0.4
CHCHD3	0.4
CDCA8	0.4
FYTTD1	0.4
APOPT1	0.4
DNAJC9	0.4
TIMM9	0.4
PLEK2	0.4
ZNF410	0.4
BOD1	0.4
METTL2A	0.4
FAM210A	0.4
NCAPG	0.4
UBE2T	0.4
CDK2	0.39
DCK	0.39
DAD1	0.39
DKC1	0.39
ORC1	0.39
NDUFA9	0.39
NDUFB4	0.39
NDUFB6	0.39
DRG1	0.39
PFDN4	0.39
PMAIP1	0.39
RALB	0.39
PSME2	0.39
PSMD12	0.39
PSMA7	0.39
PSMB1	0.39
SNRPD1	0.39
SNRPD2	0.39
SNAPC1	0.39
TRA2B	0.39
SLC2A1	0.39
AURKA	0.39
VBP1	0.39
TTC4	0.39
EED	0.39
EIF2S2	0.39
RGS20	0.39
SMIM12	0.39
GINS1	0.39
FBXO45	0.39
MTHFD2	0.39
UBE2C	0.39
OIP5	0.39
LOC728554	0.39
IKBIP	0.39
ZNF639	0.39
NUF2	0.39
MFN1	0.39
TBC1D23	0.39
ZC3H15	0.39
PBK	0.39
SRPRB	0.39
C1ORF174	0.39
TMEM14A	0.39
MRPL42	0.39
PPP1R2P3	0.39
ATP5G3	0.38
DTYMK	0.38
FBL	0.38
CENPI	0.38
HCCS	0.38
HNRNPC	0.38
MAGOH	0.38
P4HA1	0.38
PDCD2	0.38
PSMD10	0.38
PSMA3	0.38
PSMA2	0.38
TFAM	0.38
TBCA	0.38
SHFM1	0.38
MAPKAPK5	0.38
RAE1	0.38
KIAA0101	0.38
DLGAP5	0.38
CNIH1	0.38
CENPU	0.38
GSTO1	0.38
MORF4L2	0.38
MED28	0.38
SUB1	0.38
RNF34	0.38
TRAIP	0.38
GINS2	0.38
SNX7	0.38
ARMC10	0.38
UTP6	0.38
KANSL2	0.38
SPDL1	0.38
TBCCD1	0.38
EXOSC2	0.38
RAD54B	0.38
ARMC8	0.38
CKAP2L	0.38
SKA3	0.38
CACYBP	0.38
VPS33A	0.38
FAM216A	0.38
MRPL15	0.38
NUDT2	0.37
AP2M1	0.37
HSPE1	0.37
MDH1	0.37
PCNA	0.37
NEK2	0.37
NME1	0.37
PNP	0.37
PPP2CA	0.37
PLK1	0.37
PLSCR1	0.37
RFC3	0.37
STIL	0.37
SPAG4	0.37
VDAC3	0.37
RAB7A	0.37
ATG12	0.37
DYNLL1	0.37
TOMM70A	0.37
MED6	0.37
G3BP1	0.37
TMEM106C	0.37
WTAP	0.37
YWHAQ	0.37
COPS8	0.37
TMEM171	0.37
HBS1L	0.37
KRR1	0.37
DUS4L	0.37
SNRNP27	0.37
EIF3M	0.37
BCAS2	0.37
STAMBP	0.37
SLIRP	0.37
TMX1	0.37
LINC00152	0.37
BOLA3	0.37
TACO1	0.37
TIMMDC1	0.37
UTP11L	0.37
UTP18	0.37
HMCES	0.37
LOC645166	0.37
C20ORF24	0.37
MIR4435-2HG	0.37
PDSS1	0.37
ERCC6L	0.37
PHF5A	0.37
ITGB3BP	0.37
CYCS	0.37
FBXO32	0.37
MMADHC	0.37
HILPDA	0.37
ACAT2	0.36
BUB1	0.36
CDC25A	0.36
CDC6	0.36
ECT2	0.36
EIF4E	0.36
HSPD1	0.36
MCM2	0.36
MEST	0.36
PA2G4	0.36
POLR2H	0.36
PHB	0.36
RANBP1	0.36
SNRPF	0.36
SNRPB	0.36
SRSF3	0.36
RPN1	0.36
VDAC1	0.36
NELFE	0.36
MTERF1	0.36
RIPK2	0.36
CCNE2	0.36
NMI	0.36
COPS3	0.36
USP15	0.36
C14ORF2	0.36
DCTN3	0.36
PPIH	0.36
SMNDC1	0.36
DHX36	0.36
RPEL1	0.36
DDX47	0.36
NUSAP1	0.36
ERGIC2	0.36
RHEBL1	0.36
CKLF	0.36
DBR1	0.36
CDCA3	0.36
C7ORF73	0.36
TMEM55A	0.36
GPATCH2L	0.36
LRRC40	0.36
ASF1B	0.36
GTPBP10	0.36
MTCH2	0.36
TMEM39A	0.36
KIF4A	0.36
CEP55	0.36
PSRC1	0.36
NIFK	0.36
METAP1	0.36
ARL6IP1	0.36
POT1	0.36
ATL3	0.36
CHMP2B	0.36
ENOPH1	0.36
ACTR6	0.36
MRPL17	0.36
DNTTIP2	0.36
CALU	0.35
UBE2F	0.35
CENPA	0.35
COX7B	0.35
DR1	0.35
FUCA2	0.35
GLA	0.35
GPI	0.35
NBN	0.35
NDUFB3	0.35
PCYT1A	0.35
RPA3	0.35
PSME1	0.35
PSMA1	0.35
SRSF7	0.35
TMEM199	0.35
YWHAZ	0.35
UCK2	0.35
UBE2D2	0.35
GAS2L3	0.35
B3GALNT1	0.35
BCL10	0.35
AURKB	0.35
ELOVL6	0.35
ALYREF	0.35
PTTG1	0.35
GTF3C3	0.35
SNRNP40	0.35
ATG5	0.35
ECE2	0.35
KIF2C	0.35
FAM3C	0.35
ANAPC10	0.35
ARPC1A	0.35
FAM83D	0.35
FAM49B	0.35
OTUD6B	0.35
COQ3	0.35
SLC15A4	0.35
PNPLA8	0.35
RDH11	0.35
GOLT1B	0.35
MZT1	0.35
STARD3NL	0.35
ABHD10	0.35
PRR11	0.35
MYNN	0.35
FAM64A	0.35
UBA6	0.35
MRPS10	0.35
ZC3H8	0.35
CCT5	0.35
TPX2	0.35
B3GNT5	0.35
HAUS1	0.35
NCAPH	0.35
UQCRHL	0.35
HPS3	0.35
C15ORF48	0.35
TIMM10	0.35
HIGD1A	0.35
NOL11	0.35
ABRACL	0.35
MTBP	0.35
BTF3L4	0.35
TTC5	0.35
CENPH	0.35
RNASEH1	0.35
TEX30	0.35
ADSL	0.34
CCNC	0.34
BRI3BP	0.34
CHEK1	0.34
AP1S1	0.34
CSE1L	0.34
ENO1	0.34
GABPB1	0.34
IFRD1	0.34
ME1	0.34
MCM4	0.34
NPM1	0.34
PSMD2	0.34
PSMB9	0.34
PSMD8	0.34
PSMD9	0.34
C3ORF38	0.34
SNRPA1	0.34
SMS	0.34
SDHB	0.34
TNNT1	0.34
TBP	0.34
TAF9	0.34
UBE2V2	0.34
SUMO1	0.34
UBE2E1	0.34
TPM3	0.34
CTNNAL1	0.34
CDCA5	0.34
NAA10	0.34
UBL4A	0.34
CDC45	0.34
KIF20A	0.34
PRMT3	0.34
TXNDC9	0.34
ITGB1BP1	0.34
SHCBP1	0.34
METTL8	0.34
ATP13A3	0.34
RAB32	0.34
CPSF4	0.34
STRAP	0.34
GLMN	0.34
HMGN4	0.34
CCT7	0.34
POLR3G	0.34
GLRX3	0.34
VMA21	0.34
MRPL35	0.34
RWDD1	0.34
MRPS7	0.34
MRPS18C	0.34
BEND6	0.34
EIF2A	0.34
ARNTL2	0.34
SDHAF3	0.34
TOMM22	0.34
C1ORF112	0.34
WDR12	0.34
GFM1	0.34
FBXO30	0.34
WDR43	0.34
DCAF13	0.34
DDIAS	0.34
LSM2	0.34
SGOL2	0.34
MRPL44	0.34
AHCY	0.33
ASPH	0.33
CAPZA2	0.33
CPOX	0.33
CYC1	0.33
DGUOK	0.33
FANCG	0.33
EIF5AL1	0.33
GMFB	0.33
GTF2H3	0.33
HSP90AA1	0.33
KPNA1	0.33
CEP57L1	0.33
OPA1	0.33
MYL6	0.33
NEDD8	0.33
PRPS1	0.33
PPP4C	0.33
PGM1	0.33
PFKFB4	0.33
PKM	0.33
RECQL	0.33
RARS	0.33
PSMC4	0.33
PSMB2	0.33
PYGL	0.33
SNRPC	0.33
MRPS12	0.33
RPL35A	0.33
TGFBI	0.33
TK1	0.33
HSPA13	0.33
UQCRH	0.33
UBE2D3	0.33
TUBA4A	0.33
SAP30	0.33
SNX3	0.33
RAD54L	0.33
TMEM185B	0.33
C7ORF49	0.33
AUNIP	0.33
ZNHIT3	0.33
KREMEN2	0.33
GRPEL1	0.33
RPP40	0.33
NDC80	0.33
POLQ	0.33
DRAP1	0.33
EXOSC8	0.33
SUMO1P3	0.33
MTFP1	0.33
TDP2	0.33
MRPS33	0.33
GLRX5	0.33
MRPL51	0.33
ALKBH2	0.33
NIP7	0.33
ANAPC5	0.33
HSPA14	0.33
MTERF3	0.33
C8ORF59	0.33
ENY2	0.33
AP1AR	0.33
ASUN	0.33
METTL2B	0.33
WSB2	0.33
KIF18A	0.33
NCAPG2	0.33
NEIL3	0.33
PGM2	0.33
ZWILCH	0.33
ZCRB1	0.33
HPDL	0.33
WDR75	0.33
GPR87	0.33
MRPL39	0.33
LZIC	0.33
CKAP2	0.33
TMEM182	0.33
NUP35	0.33
SKA1	0.33
OSTC	0.33
NFU1	0.33
IL36B	0.33
RAP2C	0.33
ATP2C1	0.33
GBP1P1	0.33
C19ORF40	0.33
CDCP1	0.33
FAM58A	0.33
C17ORF75	0.33
ROMO1	0.32
ADM	0.32
ASNS	0.32
CASP3	0.32
AP2S1	0.32
EZH2	0.32
FNTA	0.32
GCLM	0.32
HELLS	0.32
HMGB2	0.32
NSMCE2	0.32
MNAT1	0.32
MLF1	0.32
NDUFAB1	0.32
POLR2K	0.32
PGM3	0.32
KIF4B	0.32
SLC16A1	0.32
SUMO2	0.32
CCL8	0.32
TDG	0.32
YWHAE	0.32
XRCC2	0.32
TYMS	0.32
DEK	0.32
CLDN12	0.32
PRC1	0.32
TSC22D2	0.32
LAMTOR4	0.32
TROAP	0.32
YRDC	0.32
ATP6V1F	0.32
TRIP13	0.32
TEFM	0.32
SEP15	0.32
BORA	0.32
STXBP5L	0.32
SF3A3	0.32
MRPS30	0.32
GRPEL2	0.32
WDR76	0.32
DSN1	0.32
FAF1	0.32
TOPBP1	0.32
CCT8	0.32
AHSA1	0.32
SNRPGP15	0.32
RPP30	0.32
CBX3	0.32
TRIM59	0.32
CDCA2	0.32
ZC3HC1	0.32
AZIN1	0.32
C14ORF166	0.32
NAA20	0.32
HDDC2	0.32
POLE4	0.32
RAD18	0.32
SF3B5	0.32
SMIM8	0.32
ACTR10	0.32
PLGRKT	0.32
AAED1	0.32
ANKIB1	0.32
HEBP2	0.32
CCDC109B	0.32
TMLHE	0.32
FANCI	0.32
HAUS2	0.32
AGPAT9	0.32
COQ5	0.32
DCUN1D5	0.32
POC1A	0.32
LSM3	0.32
MRPL1	0.32
PERP	0.32
TMEM263	0.32
NDUFAF4	0.32
ZFAND2A	0.32
FOPNL	0.32
HNRNPLL	0.32
CDC27	0.31
CD58	0.31
COX6A1	0.31
DFFA	0.31
LOC730101	0.31
FEN1	0.31
FABP5	0.31
GART	0.31
GTF2H1	0.31
HSPA8	0.31
HIF1A	0.31
ORC4	0.31
PAK2	0.31
NDUFB1	0.31
MAPK6	0.31
PRKAB2	0.31
RBBP7	0.31
PSMB8	0.31
DPH3	0.31
C17ORF58	0.31
RYK	0.31
RRM1	0.31
SPP1	0.31
XPO1	0.31
UCHL3	0.31
POC1B	0.31
UBE2A	0.31
ZP3	0.31
SLC33A1	0.31
TMSB10	0.31
CCNB2	0.31
PRPF4	0.31
FRRS1	0.31
EIF3I	0.31
PTDSS1	0.31
ARHGAP11A	0.31
NABP2	0.31
CENPM	0.31
YAF2	0.31
DCBLD2	0.31
UBE2L6	0.31
AGMAT	0.31
UBE2NL	0.31
MTL5	0.31
C2ORF47	0.31
BZW1	0.31
ESPL1	0.31
NAA15	0.31
KATNA1	0.31
ZWINT	0.31
MCMBP	0.31
PRMT5	0.31
TFG	0.31
SIVA1	0.31
MIR205HG	0.31
NOP16	0.31
GTSE1	0.31
DTL	0.31
ZCCHC17	0.31
SF3B6	0.31
LSM8	0.31
ANAPC7	0.31
CYB5R4	0.31
IFT52	0.31
SLMO2	0.31
EMC9	0.31
SOST	0.31
SFR1	0.31
CENPP	0.31
ZNF488	0.31
EIF5A2	0.31
CMC2	0.31
RARS2	0.31
MCM10	0.31
FAM83B	0.31
GABRQ	0.31
SLC25A40	0.31
ZNF367	0.31
LSM5	0.31
PAK1IP1	0.31
TIPIN	0.31
HAUS6	0.31
AKIRIN2	0.31
DNAJC8	0.31
FBXO17	0.31
IFI27L2	0.31
C9ORF89	0.31
GINS4	0.31
SERBP1	0.31
MOB4	0.31
MITD1	0.31
TTL	0.31
PRELID1	0.31
UBE2S	0.31
POPDC3	0.31
MED30	0.31
KNSTRN	0.31
ATAD2	0.31
NSUN3	0.31
CCDC167	0.31
ANXA2P1	0.3
ARL1	0.3
ATP5C1	0.3
ATP5B	0.3
BUB1B	0.3
CDK8	0.3
COX7A2	0.3
EIF2B1	0.3
FRG1	0.3
GNG10	0.3
GTF2B	0.3
GSTM3	0.3
LOX	0.3
STMN1	0.3
MTIF2	0.3
MTHFD1	0.3
DPY19L4	0.3
KTN1-AS1	0.3
PPAT	0.3
RNF149	0.3
POLR2D	0.3
PFKP	0.3
RAP1GDS1	0.3
RBBP8	0.3
PSMD13	0.3
SMN2	0.3
S100A10	0.3
CCL7	0.3
RPL39	0.3
TOP2A	0.3
YWHAG	0.3
USP1	0.3
TXNRD1	0.3
TRPC1	0.3
MBD4	0.3
ZPR1	0.3
UXT	0.3
AGPS	0.3
PEX3	0.3
RUVBL1	0.3
ARPC5	0.3
SLC25A13	0.3
MPHOSPH6	0.3
PNMA1	0.3
SUV39H2	0.3
H2AFY	0.3
POP1	0.3
EMG1	0.3
ZNHIT1	0.3
ZNF267	0.3
PLK4	0.3
PAICS	0.3
SNX31	0.3
MRPS23	0.3
MRPL30	0.3
COX16	0.3
TIPRL	0.3
GOLGA7	0.3
DERA	0.3
BCCIP	0.3
PRTFDC1	0.3
SMAGP	0.3
LSG1	0.3
BRIX1	0.3
ELP5	0.3
DNTTIP1	0.3
ARMC1	0.3
C15ORF41	0.3
SNW1	0.3
DEFB135	0.3
ARL6	0.3
AVL9	0.3
NUP205	0.3
FBXL4	0.3
CCRN4L	0.3
SLC25A24	0.3
FAM72B	0.3
LMBR1	0.3
ORMDL2	0.3
TBC1D31	0.3
LSM12	0.3
NTAN1	0.3
BBS1	-0.3
EMP2	-0.3
MEGF6	-0.3
EVPL	-0.3
IL6R	-0.3
ITGA9	-0.3
MEF2D	-0.3
SEPT4	-0.3
PDE4A	-0.3
NEK8	-0.3
TLR5	-0.3
MBL1P	-0.3
IFT140	-0.3
DGCR2	-0.3
MLPH	-0.3
TBC1D17	-0.3
MED26	-0.3
NAPSA	-0.3
RAPGEF2	-0.3
KIAA0430	-0.3
NXF1	-0.3
NUAK2	-0.3
CFAP221	-0.3
TXNDC11	-0.3
SCAPER	-0.3
YPEL3	-0.3
TP73-AS1	-0.3
ZNF444	-0.3
FLJ10038	-0.3
ACSS1	-0.3
TNRC18	-0.3
DOCK9	-0.3
AHCYL2	-0.3
KIAA1109	-0.3
GLTSCR1L	-0.3
ZCCHC14	-0.3
PARM1	-0.3
ZNF500	-0.3
KANK2	-0.3
CTDSP1	-0.3
RAB40C	-0.3
CALCOCO1	-0.3
SHROOM4	-0.3
SHE	-0.3
ZNF276	-0.3
EZH1	-0.31
MUC1	-0.31
LOC100129034	-0.31
RFX1	-0.31
PTPRE	-0.31
SKI	-0.31
ICAM5	-0.31
TMPRSS2	-0.31
ZNF33A	-0.31
IRF2BP2	-0.31
ARHGEF11	-0.31
PTPRU	-0.31
CARF	-0.31
FAM189A2	-0.31
FYCO1	-0.31
GNA14	-0.31
RBPMS	-0.31
ZNF672	-0.31
KIF1C	-0.31
CELF2	-0.31
TDRP	-0.31
CGNL1	-0.31
KDM6B	-0.31
ATP11A	-0.31
SMG6	-0.31
CNNM3	-0.31
DSTYK	-0.31
SNX29	-0.31
ZC3H7A	-0.31
DEXI	-0.31
AQP3	-0.32
EPAS1	-0.32
NUMA1	-0.32
CCDC64B	-0.32
LIMD1	-0.32
JMJD7-PLA2G4B	-0.32
C2CD2L	-0.32
C1ORF116	-0.32
NEIL1	-0.32
C10ORF76	-0.32
WDR6	-0.32
SLC35E2B	-0.32
ADGRF5	-0.32
CNTROB	-0.32
ARAP1	-0.32
WDTC1	-0.32
CLEC16A	-0.32
B3GNT8	-0.32
LMF1	-0.32
ZDHHC1	-0.32
SLC38A10	-0.32
LAMB2	-0.33
SFTPB	-0.33
XPC	-0.33
ARHGEF1	-0.33
CACNA2D2	-0.33
TMEM63A	-0.33
ESRP2	-0.33
TRAPPC12	-0.33
SIDT2	-0.33
DAPK2	-0.33
GPD1L	-0.33
TMEM125	-0.33
TNS1	-0.34
VAMP2	-0.34
TSC2	-0.34
ADGRD1	-0.34
MALL	-0.34
LDB1	-0.34
SELENBP1	-0.34
CD302	-0.34
UBTD1	-0.34
MXD4	-0.34
BAIAP2-AS1	-0.34
NEDD4L	-0.34
SYNE1	-0.34
SNED1	-0.34
EPB41L4A	-0.34
NKX2-1	-0.35
FRAT1	-0.35
LRRC27	-0.35
USP54	-0.35
PBXIP1	-0.35
TNS2	-0.35
TOM1L2	-0.36
NISCH	-0.36
WWP2	-0.36
DLC1	-0.36
SFTA3	-0.36
CIRBP	-0.37
FBXW4	-0.37
C1ORF198	-0.37
NICN1	-0.37
RFTN1	-0.38
CRY2	-0.39
RPS6KA2	-0.39
ARHGEF17	-0.4
RHOBTB2	-0.4
BTBD9	-0.4
ZBTB4	-0.42

## Sheet: coexpression_AK5_mRNA_expressio
Gene Symbol	Pearson Score
FOXI1	0.7
COLCA2	0.7
GFI1B	0.68
C11ORF53	0.67
POU2F3	0.65
MYB	0.64
LRMP	0.62
HEPACAM2	0.61
SPSB4	0.6
NREP	0.59
NOBOX	0.58
OR2W3	0.57
HTR3E	0.55
FGGY	0.55
OR2T8	0.55
TRPM5	0.55
MSTN	0.54
HMX2	0.54
CLCN1	0.53
CHST4	0.53
B3GNT2	0.53
OR2T33	0.53
TEX36-AS1	0.53
HPDL	0.53
HMX3	0.53
OR14A16	0.52
SLC3A1	0.51
SPIC	0.51
OR14J1	0.51
MORC1	0.51
FABP1	0.5
MYOD1	0.5
SH2D6	0.5
OR11H1	0.5
SH2D7	0.5
GLRA4	0.5
GLIS1	0.5
AXDND1	0.5
CPB1	0.49
POU5F1B	0.49
SAG	0.49
OR5M9	0.49
CLVS2	0.49
LINC01548	0.49
OR10A7	0.49
SLC17A6	0.49
OXGR1	0.49
LRRC19	0.49
ZNF735	0.48
GRM1	0.48
PLP1	0.48
UGT2A1	0.48
WT1-AS	0.48
LINC00588	0.48
TFAP2B	0.47
IL25	0.47
EYA1	0.46
MC5R	0.46
TAL2	0.46
KCNIP4	0.46
ANKRD30B	0.46
PRPS2	0.45
SLC12A1	0.45
ISM2	0.45
TMSB15A	0.45
TRDN	0.45
AVIL	0.45
KCNQ1DN	0.45
TRIM58	0.45
CST9	0.45
RAMP2-AS1	0.45
TAS2R60	0.45
HOXC5	0.44
HMGCS2	0.44
PPEF2	0.44
PDZK1	0.44
OLIG3	0.44
NXPH4	0.44
NDC1	0.44
CA14	0.44
SLC6A15	0.44
LPPR5	0.44
FAM182A	0.43
SEMG1	0.43
XRCC4	0.43
REG4	0.43
PSD2	0.43
ASTN2	0.43
CIDEC	0.43
ALDH1A1	0.42
IFNA6	0.42
RASSF6	0.42
FAM150A	0.42
LOC728024	0.42
TEX101	0.42
C12ORF77	0.42
SLC25A48	0.42
UBE2QL1	0.41
NKX6-3	0.41
GIPC2	0.41
FABP2	0.4
MAGOH	0.4
RGS13	0.4
FSD1	0.4
WDR44	0.4
FAM124A	0.4
ZNF804B	0.4
IMP4	0.4
GYS2	0.39
FAM19A3	0.39
BAG4	0.39
ARL14	0.39
VENTXP7	0.39
VSTM5	0.39
AMER2	0.39
ACTL6A	0.38
AVPR1A	0.38
CHODL	0.38
KCNJ4	0.38
TCF15	0.38
TSN	0.38
NR1I2	0.38
CADPS	0.38
UBTFL1	0.38
ART5	0.38
RIC8B	0.38
TBCCD1	0.38
DLEU7	0.38
GJB4	0.38
ZFP69B	0.38
CHP2	0.38
INPP5B	0.37
IL1R2	0.37
ASH2L	0.37
FRRS1	0.37
TOE1	0.37
HTR3C	0.37
DNAJB3	0.37
GOLGA7	0.37
CALHM3	0.37
HES6	0.37
RASD2	0.37
HIGD1A	0.37
RGAG1	0.37
APOBEC1	0.36
CCM2L	0.36
DAB1	0.36
MOGAT3	0.36
VSNL1	0.36
ROPN1	0.36
PIRT	0.36
PRPF38A	0.36
UQCRHL	0.36
AVPR1B	0.35
EIF4A2	0.35
PPARG	0.35
SGCG	0.35
SIGLEC15	0.35
UQCRH	0.35
AP3M2	0.35
TMEM69	0.35
LINC00284	0.35
MS4A12	0.35
BRF2	0.35
MGC2889	0.35
LOC643923	0.35
ASCL2	0.34
HSD17B2	0.34
HOXD13	0.34
HLA-DPB2	0.34
GLT1D1	0.34
TAT	0.34
MIA	0.34
NAT8	0.34
OR7E91P	0.34
PEX5L	0.34
GPRC5B	0.34
MRPL37	0.34
ZNF488	0.34
H2AFY2	0.34
KCNH5	0.34
IGSF11	0.34
C12ORF74	0.34
ACYP1	0.33
DPH2	0.33
GABRP	0.33
GPM6A	0.33
GJC3	0.33
MMP16	0.33
NTF3	0.33
YBX1	0.33
PPP1R1A	0.33
POLB	0.33
RLF	0.33
VDAC3	0.33
HENMT1	0.33
UGT2A3	0.33
SF3A3	0.33
RAPGEF4	0.33
PAIP1	0.33
MIR205HG	0.33
ACKR4	0.33
RBM38	0.33
PRMT6	0.33
GLI3	0.32
GTF2A2	0.32
KCNJ14	0.32
MT3	0.32
MUTYH	0.32
TMSB15B	0.32
KTI12	0.32
FAM3D	0.32
CAMKV	0.32
LRRC17	0.32
PCAT18	0.32
KC6	0.32
DEPDC1B	0.32
DSCR8	0.32
HAUS1	0.32
LINC00526	0.32
BTF3L4	0.32
CHSY3	0.32
ACRV1	0.31
ATOH1	0.31
ADGRB3	0.31
CD58	0.31
CHN2	0.31
RYK	0.31
C17ORF77	0.31
TFF2	0.31
SLC9B2	0.31
OR2C3	0.31
ZNF679	0.31
HS6ST3	0.31
LINC00483	0.31
NUDT11	0.31
MYCBP	0.31
ASPDH	0.31
GCSAML-AS1	0.31
LSM1	0.31
OR2M3	0.31
PPM1H	0.31
CSN2	0.3
HCK	0.3
LGALS4	0.3
NPY2R	0.3
MYO7B	0.3
SNRPD1	0.3
SRL	0.3
KCTD1	0.3
FAM81A	0.3
KALRN	0.3
ERI3	0.3
AGMO	0.3
TMEM5	0.3
LIMA1	0.3
ZNF519	0.3
MAST2	0.3
NCBP2-AS2	0.3

## Sheet: coexpression_AK7_mRNA_expressio
Gene Symbol	Pearson Score
C6ORF118	0.9
CCDC108	0.9
WDR63	0.9
NEK10	0.9
DNAH9	0.89
KCNE1	0.89
RSPH4A	0.89
ECT2L	0.89
SAXO2	0.89
TCTE1	0.89
C9ORF171	0.89
CFAP43	0.89
CFAP58	0.89
TEKT1	0.89
TTC29	0.89
C15ORF26	0.89
HYDIN	0.89
CCDC65	0.89
DNAI1	0.89
DTHD1	0.89
DNAI2	0.89
C6ORF165	0.89
IQUB	0.89
DRC1	0.89
DNAH6	0.88
DYDC1	0.88
NME9	0.88
PPP1R42	0.88
FAM216B	0.88
CFAP52	0.88
ADGB	0.88
WDR78	0.88
MAP3K19	0.88
PACRG	0.88
LRRC18	0.88
ZMYND10	0.88
APOBEC4	0.88
WDR38	0.88
CCDC60	0.88
MORN5	0.88
DRC7	0.88
CFAP61	0.88
CFAP57	0.88
ENKUR	0.88
ERICH3	0.88
C1ORF87	0.88
NEK5	0.88
CCDC39	0.88
FAM166B	0.87
FAM179A	0.87
CCDC170	0.87
PIH1D3	0.87
CDHR4	0.87
TMEM232	0.87
RSPH9	0.87
LMNTD1	0.87
ROPN1L	0.87
LRRC48	0.87
CFAP74	0.87
LRRIQ1	0.87
FHAD1	0.87
RGS22	0.87
ALS2CR12	0.87
MDH1B	0.87
LRRC71	0.87
C2ORF73	0.87
C20ORF85	0.87
CCDC13	0.87
FAM92B	0.87
EFCAB12	0.87
LRRC46	0.87
CNGA4	0.86
EFCAB10	0.86
NHLRC4	0.86
NWD1	0.86
KCNRG	0.86
SNTN	0.86
SPATA4	0.86
TMEM212	0.86
ZBBX	0.86
VWA3B	0.86
RSPH10B2	0.86
AKAP14	0.86
ANKRD66	0.86
TTC25	0.86
DNAH3	0.86
TTLL10	0.86
FAM183A	0.86
SPEF1	0.86
PPP1R32	0.86
CFAP53	0.86
ARMC3	0.86
CATIP	0.86
EFHB	0.86
DNAAF1	0.86
C9ORF117	0.85
C16ORF71	0.85
EFCAB1	0.85
TUBA4B	0.85
CAPSL	0.85
ZNF474	0.85
CCDC42B	0.85
DNAH10	0.85
TSNAXIP1	0.85
DNAH7	0.85
STOML3	0.85
C9ORF24	0.85
ACSBG1	0.85
SPAG8	0.85
RSPH14	0.85
C1ORF194	0.85
EFCAB6	0.85
C11ORF88	0.85
C1ORF158	0.85
CAPS	0.84
SPATA18	0.84
CCDC33	0.84
TTC16	0.84
RSPH1	0.84
DYNLRB2	0.84
WDR93	0.84
MARCH10	0.84
CASC1	0.84
ARMC2	0.84
DCDC2B	0.84
C22ORF15	0.84
TEKT4	0.84
TEKT2	0.84
CCDC146	0.84
WDR49	0.84
CCDC113	0.84
CCDC37	0.83
ANKUB1	0.83
AGBL2	0.83
MROH9	0.83
TTLL9	0.83
C9ORF116	0.83
PIH1D2	0.83
SPATS1	0.83
CCDC151	0.83
DYDC2	0.83
CCDC17	0.83
LOC100499484-C9ORF174	0.83
PPIL6	0.82
TSPAN19	0.82
VWA3A	0.82
LRRC10B	0.82
DLEC1	0.82
FBXO15	0.82
SPAG6	0.82
DNAAF3	0.82
RIBC1	0.82
CCDC96	0.82
LRRC43	0.82
C2ORF40	0.82
C10ORF107	0.82
LRRC23	0.81
TMEM231	0.81
LRGUK	0.81
CDHR3	0.81
CAPS2	0.81
C2ORF50	0.81
CCDC81	0.81
TCTEX1D4	0.81
DCDC1	0.81
FLJ26850	0.81
CCDC78	0.81
IL5RA	0.8
SLC22A4	0.8
EFHC1	0.8
CCDC176	0.8
C5ORF49	0.8
TMEM190	0.8
C1ORF141	0.8
TEKT3	0.8
GAS2L2	0.8
PRR29	0.8
MAP6	0.79
TTC21A	0.79
MAATS1	0.79
C11ORF16	0.79
CATSPERD	0.79
C4ORF22	0.79
CCDC173	0.79
CCDC89	0.79
CCDC114	0.79
FRMPD2	0.78
C1ORF189	0.78
LDLRAD1	0.78
TEX26	0.78
AK8	0.78
CFAP70	0.78
CASC2	0.78
LRTOMT	0.78
GPR162	0.78
CCDC157	0.78
WFDC6	0.77
MAK	0.77
AQP4-AS1	0.77
TCTEX1D1	0.77
CHST9	0.77
IQCG	0.77
CCDC74B	0.77
SIAH3	0.76
RAB36	0.76
MS4A8	0.76
OSCP1	0.76
CC2D2A	0.76
LRRC74B	0.76
FAM81B	0.76
CFAP47	0.75
SPEF2	0.75
BTG4	0.75
GRIN3B	0.75
C11ORF70	0.75
KLHL32	0.75
UMODL1-AS1	0.75
GUCY2F	0.74
NPHP1	0.74
DNAH12	0.74
UCKL1-AS1	0.74
FSIP1	0.74
CFAP45	0.74
RFX2	0.73
SCGB1A1	0.73
ABHD12B	0.73
CFAP126	0.73
SAMD15	0.73
SPATA17	0.73
CACNG6	0.73
CEP126	0.73
NME5	0.72
DYNC2H1	0.72
TPPP3	0.72
MNS1	0.72
C4ORF47	0.72
MYCBPAP	0.72
RFX3	0.71
PZP	0.71
CFAP69	0.71
DZIP3	0.71
TSGA10	0.71
CCDC40	0.71
DNAH1	0.71
TNFAIP8L1	0.71
FANK1	0.71
C6	0.7
CYP2F1	0.7
C9ORF9	0.7
C10ORF67	0.7
KCNH3	0.7
IFT172	0.7
RPGR	0.69
RABL2B	0.69
PTPRT	0.69
CCDC103	0.69
DNAL1	0.69
KIF6	0.68
OSBPL6	0.68
CNTF	0.67
C2ORF81	0.67
ARMC4	0.67
ZNF295-AS1	0.67
CCDC181	0.67
LINC00908	0.66
CCDC153	0.66
NEK11	0.66
RABL2A	0.66
CCDC30	0.66
FRMPD2B	0.66
FAM74A1	0.66
LOC541473	0.66
MEIG1	0.66
PIFO	0.66
GPR135	0.66
IQCH	0.66
GRM7	0.65
RP1	0.65
TP73	0.65
FAM66D	0.65
PCYT1B	0.65
CORO2B	0.65
C22ORF23	0.65
SPA17	0.65
LCA5L	0.65
MOBP	0.64
STK33	0.64
MORN3	0.64
MORN1	0.64
ANKMY1	0.64
ASCL3	0.64
C21ORF58	0.64
TTC23L	0.64
BPIFB1	0.64
DPY19L2P2	0.63
SERPINI2	0.63
MAPK15	0.63
VNN3	0.63
ICA1L	0.63
LRRC34	0.63
TMEM67	0.63
DES	0.62
USP2	0.62
AQP10	0.62
DYX1C1	0.62
KIAA1407	0.62
CCDC74A	0.62
KIF19	0.62
GSTA3	0.61
PRR18	0.61
FAM47E	0.61
SLC23A1	0.61
C7ORF57	0.61
SPAG17	0.61
LRRC73	0.61
DZANK1	0.61
UBXN10	0.61
ZNF440	0.61
NOXRED1	0.61
NMBR	0.6
C1QTNF8	0.6
C20ORF195	0.6
CROCC	0.6
EPPIN	0.6
KIF27	0.6
CCDC148	0.6
WDR19	0.6
RYR3	0.59
FKBP6	0.59
BEST4	0.59
C22ORF42	0.59
ATP6V1G3	0.59
TP53AIP1	0.59
PPP1R36	0.58
LOC728392	0.58
NXF2B	0.58
DZIP1L	0.58
RBM24	0.58
BCO2	0.58
DNAJA4	0.58
ALMS1P	0.57
CFAP44	0.57
LRRC6	0.57
SNORA7B	0.57
BBS5	0.57
IQCK	0.57
ABCA13	0.57
CYP2A13	0.56
FOXJ1	0.56
PAX1	0.56
TUB	0.56
SEC14L3	0.56
TRAF3IP1	0.56
C5ORF52	0.56
KIF9	0.56
LINC00326	0.55
PACRG-AS1	0.55
IFT88	0.55
ZC2HC1C	0.55
EFHC2	0.55
AK9	0.55
ULK4	0.55
LRRC49	0.55
TMC3	0.55
C10ORF111	0.55
STPG1	0.55
C1ORF228	0.55
DUSP19	0.54
PRB4	0.54
SCRG1	0.54
SERPINB11	0.54
WDR54	0.54
KIAA0556	0.54
C16ORF46	0.54
ALOX15	0.53
DNALI1	0.53
TIGD4	0.53
CDC14A	0.53
SRGAP3	0.53
TTC26	0.53
LPPR3	0.53
PLEKHG7	0.53
RPGRIP1L	0.53
CYB5D1	0.53
MORN2	0.52
KCNJ16	0.52
TTC12	0.52
ANKFN1	0.52
C16ORF93	0.52
CASQ2	0.51
DNAH5	0.51
VSIG8	0.51
LEKR1	0.51
DENND6B	0.51
ODF3B	0.51
CLUAP1	0.51
C17ORF97	0.51
ANKRD42	0.51
FAM229B	0.51
PRB1	0.5
TXLNB	0.5
PRR4	0.5
FAM74A3	0.5
RIBC2	0.5
TCTN2	0.49
FUZ	0.49
KCNMB2	0.49
CD164L2	0.49
KATNAL2	0.49
LZTFL1	0.49
SPATA6	0.49
LRRC56	0.49
DUSP18	0.49
ATP1A2	0.48
C20ORF96	0.48
MAP1A	0.48
STATH	0.48
BMP15	0.48
NSUN7	0.48
STOX1	0.48
SMR3A	0.48
DNAH2	0.47
PTCH2	0.47
C10ORF95	0.47
LOC100130987	0.47
ZNF487	0.47
ZMYND12	0.47
KNCN	0.47
CHST6	0.46
TNNT3	0.46
C10ORF53	0.46
SYNGAP1	0.46
BAIAP3	0.46
TCTN1	0.46
LINC00284	0.46
IQCD	0.46
TTC30B	0.46
OR1M1	0.46
DEFB124	0.46
CCL15-CCL14	0.45
PARD6G-AS1	0.45
GLB1L	0.45
FBXW10	0.45
FAM74A4	0.45
MAPRE3	0.45
AGBL4	0.45
LRRIQ3	0.45
ACTC1	0.44
CETN2	0.44
GABRG1	0.44
NEK1	0.44
NELL2	0.44
LINC01091	0.44
CES4A	0.44
SLC9C2	0.44
IFT140	0.44
CSPP1	0.44
CFAP221	0.44
DYNC2LI1	0.44
PI16	0.44
LRP2BP	0.44
ANKK1	0.44
FBXO36	0.44
KIAA1211L	0.44
WDR35	0.44
C12ORF74	0.44
KCNA5	0.43
MYH11	0.43
RIIAD1	0.43
IQCA1	0.43
ZNF273	0.43
B9D2	0.43
WDPCP	0.43
FSD1L	0.43
WRAP53	0.43
IK	0.42
MAPK10	0.42
LINC00883	0.42
DLG5-AS1	0.42
VWA7	0.42
DAW1	0.42
PALMD	0.42
CEP162	0.42
UBXN11	0.42
LRRC4	0.42
SPATA33	0.42
PRB2	0.42
PMP2	0.41
ZNF214	0.41
CLMN	0.41
CNTRL	0.41
ABRA	0.41
CIPC	0.41
ABCA5	0.41
ACTG2	0.4
HIPK1	0.4
PRB3	0.4
SRD5A2	0.4
TMPRSS7	0.4
C11ORF63	0.4
LINC00271	0.4
IFT122	0.4
DNAJB13	0.4
KIAA1456	0.4
KIF17	0.4
B9D1	0.4
PCDHB1	0.4
GIPR	0.39
KIF24	0.39
CENPBD1P1	0.39
IGSF10	0.39
TTLL6	0.39
OR6C76	0.39
IFT74	0.39
FAM227B	0.39
CCDC184	0.39
SSUH2	0.39
C1ORF101	0.39
TTC41P	0.39
ANKRD45	0.39
CDS1	0.38
WEE2-AS1	0.38
MYOC	0.38
PRH2	0.38
FXYD1	0.38
UNC45B	0.38
CCP110	0.38
PTRH1	0.38
CEP19	0.38
WDR31	0.38
FBXW9	0.38
TMEM107	0.38
CLHC1	0.38
METTL7A	0.38
FGF14	0.37
ITGA7	0.37
SOX10	0.37
ZNF20	0.37
XPNPEP2	0.37
CRISP2	0.37
LCA5	0.37
TUBA3FP	0.37
MUSTN1	0.37
MIR99AHG	0.37
CTXN1	0.37
RSPH3	0.37
HEMGN	0.37
UNC119B	0.37
CHP2	0.37
HPYR1	0.37
ASPA	0.36
NTRK3	0.36
PRH1	0.36
FAM174A	0.36
SCN4B	0.36
TSPAN1	0.36
ARHGAP39	0.36
RNASE8	0.36
CEP83	0.36
USP51	0.36
DUOX1	0.36
ARL6	0.36
LMOD1	0.36
SLC6A16	0.36
C2ORF70	0.36
TMEM132C	0.36
GP5	0.35
SCARA5	0.35
MUC7	0.35
TTBK2	0.35
TTC21B	0.35
ST6GALNAC2	0.35
SYNPO2	0.35
FAM188B	0.35
SLC13A4	0.35
DCTN1-AS1	0.35
PLAC9	0.35
CFC1B	0.35
MPL	0.34
WDR66	0.34
RBM20	0.34
PLEKHS1	0.34
IFT27	0.34
CT62	0.34
C1ORF168	0.34
LINC00202-1	0.34
ZNF497	0.34
TRPV4	0.34
HSPB6	0.34
MYOCD	0.34
MAB21L1	0.33
SPAG1	0.33
ZNF157	0.33
PDE8B	0.33
SPAG16	0.33
SLC44A4	0.33
CLDN16	0.33
LKAAEAR1	0.33
FMO6P	0.33
C14ORF79	0.33
KLHL6	0.33
C11ORF74	0.33
CCDC88C	0.33
CASZ1	0.33
SYNM	0.33
HPSE2	0.33
HIST3H2BB	0.33
CMA1	0.32
MIPEP	0.32
PRPH	0.32
GLIPR1L2	0.32
ITGA8	0.32
KDM8	0.32
MAPK8IP1	0.32
LDB3	0.32
SCN11A	0.32
CHRNA10	0.32
MKS1	0.32
WDR47	0.32
LOC440896	0.32
ENKD1	0.32
TCTEX1D2	0.32
FAM179B	0.32
TSPYL4	0.32
ANGPTL5	0.32
NLRP14	0.32
ACTN2	0.31
APBB1	0.31
CNN1	0.31
LPO	0.31
LOC100129534	0.31
PPOX	0.31
CD200R1L	0.31
ZNF19	0.31
CCDC121	0.31
NTN1	0.31
FAM107A	0.31
KIF3A	0.31
CLEC19A	0.31
DNAJC27	0.31
C21ORF59	0.31
IFT46	0.31
LPAR3	0.31
CDK20	0.31
APPL2	0.31
LGI4	0.31
ZNF396	0.31
INTU	0.31
ZDHHC1	0.31
BBS1	0.3
DMD	0.3
GP9	0.3
SERPINB13	0.3
PRRT3	0.3
WNT9A	0.3
ALMS1	0.3
ARHGEF37	0.3
LRRC27	0.3
MYCT1	0.3
MZF1-AS1	0.3
TPPP	0.3
MIR143HG	0.3
WDR92	0.3
BCAS3	0.3
ADGRA1	0.3
C20ORF194	0.3
C20ORF166-AS1	0.3
GAS2L1P2	0.3
FAM13C	0.3
OR2T10	0.3
ABHD6	0.3
TTC30A	0.3
ZFP3	0.3

## Sheet: coexpression_AK8_mRNA_expressio
Gene Symbol	Pearson Score
LRRC48	0.77
C16ORF71	0.75
C9ORF116	0.75
CFAP53	0.75
PPP1R32	0.74
DNAAF1	0.74
C2ORF73	0.73
SPATA4	0.72
FAM179A	0.72
CFAP43	0.72
RSPH1	0.72
CASC1	0.72
CFAP61	0.72
EFCAB12	0.72
C9ORF117	0.71
SNTN	0.71
VWA3B	0.71
TTC21A	0.71
APOBEC4	0.71
WDR38	0.71
DYNLRB2	0.71
CCDC60	0.71
CCDC65	0.71
TEKT4	0.71
DNAI1	0.71
LRRC46	0.71
NME9	0.7
CFAP52	0.7
ZBBX	0.7
CDHR4	0.7
C6ORF118	0.7
TMEM232	0.7
ZMYND10	0.7
TTC16	0.7
CFAP58	0.7
TEKT1	0.7
TTC29	0.7
MARCH10	0.7
MORN5	0.7
DCDC2B	0.7
CCDC17	0.7
ENKUR	0.7
CCDC157	0.7
EFHB	0.7
CCDC13	0.7
DNAI2	0.7
CNGA4	0.69
SAXO2	0.69
TCTE1	0.69
NME5	0.69
TMEM212	0.69
C9ORF171	0.69
ANKRD66	0.69
WDR93	0.69
CCDC108	0.69
RGS22	0.69
SPAG8	0.69
SPEF1	0.69
CATIP	0.69
C22ORF15	0.69
OSCP1	0.69
C1ORF87	0.69
FLJ26850	0.69
EFCAB6	0.69
NEK10	0.69
FAM92B	0.69
DNAH6	0.68
PPIL6	0.68
KCNRG	0.68
FBXO15	0.68
PACRG	0.68
ROPN1L	0.68
STOML3	0.68
LRRIQ1	0.68
LRRC71	0.68
CCDC146	0.68
WDR63	0.68
C6ORF165	0.68
IQUB	0.68
ECT2L	0.67
DNAH12	0.67
WDR78	0.67
TSNAXIP1	0.67
MDH1B	0.67
CFAP57	0.67
C20ORF85	0.67
NEK5	0.67
CCDC113	0.67
DNAH9	0.66
DYDC1	0.66
KCNE1	0.66
PPP1R42	0.66
FAM216B	0.66
ANKUB1	0.66
EFCAB1	0.66
ADGB	0.66
RSPH10B2	0.66
CCDC42B	0.66
C15ORF26	0.66
TTLL10	0.66
ARMC4	0.66
CASC2	0.66
DRC7	0.66
C1ORF194	0.66
TEKT2	0.66
ERICH3	0.66
C11ORF88	0.66
EFCAB10	0.65
AQP4-AS1	0.65
CCDC33	0.65
TUBA4B	0.65
CAPSL	0.65
RIBC1	0.65
CCDC96	0.65
MYCBPAP	0.65
FHAD1	0.65
FAM183A	0.65
ALS2CR12	0.65
ARMC3	0.65
DTHD1	0.65
CCDC39	0.65
ALOX15	0.64
SPATA18	0.64
CCDC170	0.64
PIH1D3	0.64
LRRC18	0.64
AKAP14	0.64
TTC25	0.64
DNAH3	0.64
LRRC43	0.64
C1ORF141	0.64
SCGB1A1	0.63
AGBL2	0.63
MROH9	0.63
MAP3K19	0.63
KCNMB2	0.63
LRGUK	0.63
DNAAF3	0.63
SPATS1	0.63
HYDIN	0.63
ARMC2	0.63
WDR49	0.63
TEKT3	0.63
PRR29	0.63
DRC1	0.63
TSPAN19	0.62
NHLRC4	0.62
DLEC1	0.62
AK7	0.62
CFAP70	0.62
C9ORF24	0.62
ACSBG1	0.62
TMEM190	0.62
WFDC6	0.61
FAM166B	0.61
LRRC10B	0.61
PIH1D2	0.61
RSPH9	0.61
IQCG	0.61
C2ORF40	0.61
LOC100499484-C9ORF174	0.61
C1ORF158	0.61
CCDC78	0.61
C6	0.6
CAPS	0.6
CYP2F1	0.6
NWD1	0.6
C9ORF9	0.6
MAPK15	0.6
UCKL1-AS1	0.6
CCDC151	0.6
DCDC1	0.6
RSPH4A	0.59
EFHC1	0.59
MORN1	0.59
CHST9	0.59
LMNTD1	0.59
DNAH7	0.59
DYDC2	0.59
IFT172	0.59
CCDC81	0.59
TCTEX1D4	0.59
IQCH	0.59
SLC22A4	0.58
C5ORF49	0.58
ZNF474	0.58
CDHR3	0.58
CFAP74	0.58
C10ORF107	0.58
RYR3	0.57
LRRC23	0.57
FAM81B	0.57
GAS2L2	0.57
SIAH3	0.56
CFAP69	0.56
SPAG6	0.56
ABHD12B	0.55
RABL2A	0.55
MAATS1	0.55
EPPIN	0.55
DNAH10	0.55
BTG4	0.55
CCDC173	0.55
RSPH14	0.55
CCDC114	0.55
IL5RA	0.54
KCNA1	0.54
NPHP1	0.54
CCDC176	0.54
SPEF2	0.54
CCDC30	0.54
KCNH3	0.54
FANK1	0.54
NEK11	0.53
TTLL9	0.53
C1ORF189	0.53
TEX26	0.53
CCDC37	0.52
MAP6	0.52
FAM47E	0.52
SEC14L3	0.52
C2ORF50	0.52
LRTOMT	0.52
CC2D2A	0.52
KIAA1407	0.52
IQCK	0.52
DYX1C1	0.51
C4ORF22	0.51
CLUAP1	0.51
GPR162	0.51
KIF9	0.51
TMEM231	0.5
TCTEX1D1	0.5
KIF6	0.5
CATSPERD	0.5
CAPS2	0.5
SPATA17	0.5
C16ORF93	0.5
CFAP47	0.49
RFX2	0.49
ANKMY1	0.49
CFAP126	0.49
SPA17	0.49
PIFO	0.49
CCDC89	0.49
DNALI1	0.48
RAB36	0.48
LOC728392	0.48
BBS5	0.48
LRRC74B	0.48
MAK	0.47
OR10K2	0.47
PCYT1B	0.47
RABL2B	0.47
LDLRAD1	0.47
C11ORF70	0.47
ENKD1	0.47
C21ORF58	0.47
CFAP45	0.47
DNAH1	0.47
CCDC74B	0.47
RP1	0.46
LEKR1	0.46
DZIP3	0.46
TCTN1	0.46
UGT2A1	0.46
DENND6B	0.46
TPPP3	0.46
SERPINB11	0.46
CFAP44	0.46
CCDC40	0.46
KLHL32	0.46
LCA5L	0.46
UBXN11	0.46
GAS8	0.45
VWA3A	0.45
DYNC2H1	0.45
LRRC6	0.45
MEIG1	0.45
CEP126	0.45
STK33	0.44
LINC00271	0.44
CD164L2	0.44
COQ4	0.44
ODF3B	0.44
WDR19	0.44
C17ORF97	0.44
RPGR	0.43
IFT88	0.43
CFAP221	0.43
DNAL1	0.43
C11ORF16	0.43
C4ORF47	0.43
ATP1A2	0.42
IK	0.42
CCDC153	0.42
IFT140	0.42
EFHC2	0.42
CCDC103	0.42
PRSS54	0.42
KIF27	0.42
C1ORF101	0.42
LOC440896	0.42
OSBPL6	0.42
SPATA33	0.42
CWH43	0.41
MS4A8	0.41
MNS1	0.41
TTC12	0.41
ANKFN1	0.41
ASTN2	0.41
C1ORF228	0.41
GRM7	0.4
SERPINI2	0.4
PARD6G-AS1	0.4
CROCC	0.4
PTPRT	0.4
C7ORF57	0.4
ZNF487	0.4
FAM74A4	0.4
ASCL3	0.4
C10ORF67	0.4
SAMD15	0.4
ICA1L	0.4
STPG1	0.4
TTC23L	0.4
CETN2	0.39
CRY2	0.39
KCNJ16	0.39
MOK	0.39
TTLL6	0.39
TP73	0.39
ZNF19	0.39
SRGAP3	0.39
C11ORF49	0.39
C10ORF95	0.39
ZER1	0.39
B9D2	0.39
SPAG17	0.39
LRRC73	0.39
LRP2BP	0.39
SPATA6	0.39
UMODL1-AS1	0.39
NOXRED1	0.39
MOBP	0.38
SOX10	0.38
CORO2B	0.38
C2ORF81	0.38
LINC00094	0.38
TRAF3IP1	0.38
PDZD4	0.38
KLHDC9	0.38
GPR135	0.38
C16ORF46	0.38
CYP4B1	0.37
DNAH5	0.37
MORN2	0.37
PRB3	0.37
LRRC27	0.37
CCT6B	0.37
C14ORF79	0.37
SLC16A11	0.37
DZANK1	0.37
ZMYND12	0.37
CACNG6	0.37
ZDHHC1	0.37
BBS1	0.36
FRMPD2	0.36
GUCY2F	0.36
LOC100129534	0.36
FAM174A	0.36
LINC00663	0.36
MORN3	0.36
BMP15	0.36
CDK10	0.36
TCTN2	0.36
TSGA10	0.36
C6ORF58	0.36
LZTFL1	0.36
MAPRE3	0.36
FBXW9	0.36
KIAA0556	0.36
SLC13A4	0.36
CCDC181	0.36
ABCA13	0.36
GLIPR1L2	0.35
BAIAP3	0.35
LYRM9	0.35
DNAL4	0.35
OR52N4	0.35
PRR4	0.35
WDR90	0.35
DYNC2LI1	0.35
DNAJA4	0.35
GRIN3B	0.35
MKS1	0.35
WDR31	0.35
DFNB31	0.35
CCDC24	0.35
ZNF295-AS1	0.35
UBXN10	0.35
PEX11G	0.35
ACTN2	0.34
CNTF	0.34
DES	0.34
WEE2-AS1	0.34
NMBR	0.34
PPOX	0.34
CYP4A22	0.34
SELENBP1	0.34
USP2	0.34
C20ORF195	0.34
USP20	0.34
ALMS1P	0.34
FAM74A3	0.34
ULK4	0.34
RPGRIP1L	0.34
IFT80	0.34
ZNF214	0.33
SLC23A1	0.33
ZC2HC1C	0.33
MAPK8IP1	0.33
FUZ	0.33
ACSF3	0.33
PTRH1	0.33
FSD1L	0.33
ZNF446	0.33
CASZ1	0.33
LRRC56	0.33
DUOX1	0.33
RIBC2	0.33
TTC30B	0.33
ANKRD42	0.33
CYB5D1	0.33
CYP4A11	0.32
FOXJ1	0.32
PRR18	0.32
ZSCAN18	0.32
SERPINB10	0.32
SLC15A2	0.32
SCN4B	0.32
SRL	0.32
SURF6	0.32
CCDC64B	0.32
LINC00908	0.32
PIGQ	0.32
C1QTNF8	0.32
OFD1	0.32
TUBB4B	0.32
NXF2B	0.32
AK9	0.32
C21ORF59	0.32
ANKK1	0.32
TCF25	0.32
ZNF396	0.32
DPCD	0.32
SH2B1	0.32
ZSWIM2	0.32
ZNF440	0.32
GSTTP2	0.32
DUOXA1	0.32
CCDC74A	0.32
KLF15	0.32
KIF19	0.32
BPIFB1	0.32
CDK9	0.31
CDS1	0.31
CIRBP	0.31
ZBTB48	0.31
NFATC1	0.31
CES4A	0.31
TNNT3	0.31
CARF	0.31
IFT74	0.31
ABCA8	0.31
KATNB1	0.31
TREX1	0.31
TMEM163	0.31
PLEKHG7	0.31
PI16	0.31
SYBU	0.31
EPB41L4A-AS2	0.31
GEMIN8	0.31
SYTL1	0.31
GTF2IRD2	0.31
CCDC148	0.31
CCDC159	0.31
SCRN2	0.31
DICER1-AS1	0.31
C21ORF2	0.3
ACKR1	0.3
MPL	0.3
ILDR1	0.3
NELL2	0.3
NEK8	0.3
CCDC57	0.3
ZBTB16	0.3
SLC6A5	0.3
TIGD4	0.3
COQ7	0.3
KDM8	0.3
MED26	0.3
ZDHHC11	0.3
GLB1L	0.3
SPAG16	0.3
TPPP	0.3
RABEP2	0.3
EIF3CL	0.3
C5ORF45	0.3
GOLGA2P5	0.3
P4HTM	0.3
ARRDC1-AS1	0.3
PALMD	0.3
ZNF653	0.3
TMEM151B	0.3
PLIN5	0.3
MLYCD	0.3
TMEM107	0.3
FBXO36	0.3
MCAT	0.3
C10ORF111	0.3
LRRC34	0.3
TMEM67	0.3
ANAPC2	0.3
TTC30A	0.3
COG7	0.3
C12ORF74	0.3
ORMDL3	0.3
LIMS1	-0.3
PPAT	-0.3
GAS2L3	-0.3
PICALM	-0.3
SEC23A	-0.3
MB21D1	-0.3
FNDC3B	-0.3
DDX18	-0.31
CALU	-0.32
CDC27	-0.32
RDX	-0.32
TMEM206	-0.32
ACTR3	-0.34
TTL	-0.34

## Sheet: coexpression_AK9_mRNA_expressio
Gene Symbol	Pearson Score
ARMC2	0.71
PPIL6	0.62
EFHC1	0.6
RIBC1	0.6
CAPS2	0.6
TTLL9	0.59
CCDC30	0.59
KLHL32	0.59
LRTOMT	0.59
NME9	0.58
MAP3K19	0.58
SPEF2	0.58
ZMYND10	0.58
PIH1D2	0.58
TTC25	0.58
LRRIQ1	0.58
MDH1B	0.58
WDR63	0.58
EFCAB12	0.58
C1ORF158	0.58
CCDC114	0.58
IQUB	0.58
DNAH6	0.57
MAK	0.57
RSPH4A	0.57
VWA3A	0.57
WDR78	0.57
FAM179A	0.57
C5ORF49	0.57
ZNF474	0.57
C6ORF118	0.57
CFAP70	0.57
WDR93	0.57
HYDIN	0.57
DRC7	0.57
SPAG8	0.57
SPEF1	0.57
ARMC3	0.57
C1ORF194	0.57
TEKT2	0.57
DNAI1	0.57
EFCAB6	0.57
CCDC13	0.57
C6ORF165	0.57
CCDC37	0.56
ZBBX	0.56
ADGB	0.56
CFAP43	0.56
TUBA4B	0.56
CAPSL	0.56
CCDC42B	0.56
MAATS1	0.56
MNS1	0.56
TSNAXIP1	0.56
CCDC108	0.56
ALS2CR12	0.56
CFAP57	0.56
C2ORF73	0.56
CATIP	0.56
CCDC146	0.56
CCDC39	0.56
FAM81B	0.56
DNAAF1	0.56
DYDC1	0.55
PPP1R42	0.55
C9ORF117	0.55
CFAP52	0.55
NWD1	0.55
C16ORF71	0.55
TCTE1	0.55
EFCAB1	0.55
C9ORF171	0.55
SPAG6	0.55
PACRG	0.55
TTC21A	0.55
AK7	0.55
TMEM232	0.55
APOBEC4	0.55
CFAP58	0.55
TEKT1	0.55
LRRC48	0.55
CFAP126	0.55
DNAH7	0.55
TTLL10	0.55
LRRC43	0.55
MORN5	0.55
CASC1	0.55
CCDC65	0.55
C9ORF24	0.55
FHAD1	0.55
FAM183A	0.55
C2ORF50	0.55
CFAP61	0.55
CCDC173	0.55
LRRC71	0.55
PPP1R32	0.55
ENKUR	0.55
C10ORF107	0.55
LOC100499484-C9ORF174	0.55
NEK5	0.55
WDR49	0.55
NEK10	0.55
LRRC46	0.55
TTC23L	0.55
DNAH9	0.54
KCNE1	0.54
NPHP1	0.54
FAM216B	0.54
NHLRC4	0.54
SAXO2	0.54
FBXO15	0.54
AGBL2	0.54
CCDC170	0.54
LRGUK	0.54
VWA3B	0.54
PIH1D3	0.54
CDHR4	0.54
LRRC18	0.54
TTC16	0.54
WDR38	0.54
C11ORF16	0.54
LMNTD1	0.54
ROPN1L	0.54
C15ORF26	0.54
CCDC96	0.54
CCDC60	0.54
CCDC151	0.54
CFAP74	0.54
CFAP53	0.54
C20ORF85	0.54
DCDC1	0.54
ERICH3	0.54
C1ORF87	0.54
EFHB	0.54
DTHD1	0.54
FAM92B	0.54
DNAI2	0.54
DRC1	0.54
FAM166B	0.53
MAP6	0.53
EFCAB10	0.53
ECT2L	0.53
SNTN	0.53
SPATA18	0.53
TMEM212	0.53
DLEC1	0.53
CFAP69	0.53
TMEM231	0.53
CCDC33	0.53
RSPH10B2	0.53
DNAAF3	0.53
RSPH1	0.53
AKAP14	0.53
ANKRD66	0.53
RSPH9	0.53
TTC29	0.53
MARCH10	0.53
CCDC40	0.53
CASC2	0.53
DYDC2	0.53
CFAP45	0.53
TCTEX1D4	0.53
TEKT4	0.53
RSPH14	0.53
CEP126	0.53
LRRC74B	0.53
CCDC157	0.53
GAS2L2	0.53
CNGA4	0.52
IL5RA	0.52
RFX2	0.52
RPGR	0.52
KCNRG	0.52
LRRC10B	0.52
SPATA4	0.52
RAB36	0.52
MROH9	0.52
CCDC176	0.52
DYNLRB2	0.52
DNAH3	0.52
STOML3	0.52
C4ORF22	0.52
RGS22	0.52
CCDC81	0.52
DCDC2B	0.52
CCDC17	0.52
C22ORF15	0.52
OSCP1	0.52
CCDC89	0.52
C11ORF88	0.52
CCDC78	0.52
CAPS	0.51
FRMPD2	0.51
SMPD2	0.51
LRRC23	0.51
DNAH10	0.51
UCKL1-AS1	0.51
DZANK1	0.51
FSIP1	0.51
ACSBG1	0.51
C2ORF40	0.51
IFT172	0.51
GPR162	0.51
FLJ26850	0.51
CCDC113	0.51
CFAP47	0.5
DNALI1	0.5
USP2	0.5
RABL2B	0.5
C7ORF57	0.5
C1ORF189	0.5
C9ORF116	0.5
TPPP3	0.5
SPATS1	0.5
CATSPERD	0.5
C11ORF70	0.5
C21ORF58	0.5
DNAH1	0.5
SPATA17	0.5
LCA5L	0.5
CCDC74B	0.5
TEKT3	0.5
PRR29	0.5
TSPAN19	0.49
FIG4	0.49
ANKUB1	0.49
TCTEX1D1	0.49
DYX1C1	0.49
SAMD15	0.49
CEP162	0.49
IQCG	0.49
KIAA1407	0.49
WFDC6	0.48
SERPINI2	0.48
RFX3	0.48
SLC22A4	0.48
AQP4-AS1	0.48
NME5	0.48
DYNC2H1	0.48
RABL2A	0.48
SPAG17	0.48
LDLRAD1	0.48
TEX26	0.48
AK8	0.48
MS4A8	0.48
CDHR3	0.48
C4ORF47	0.48
SPA17	0.48
MYCBPAP	0.48
OSBPL6	0.48
TMEM190	0.48
C10ORF111	0.48
FANK1	0.48
SRD5A2	0.47
SIAH3	0.47
TIGD4	0.47
NEK11	0.47
DZIP3	0.47
TSGA10	0.47
CHST9	0.47
KIF27	0.47
KCNH3	0.47
CCDC148	0.47
PIFO	0.47
UMODL1-AS1	0.47
C1ORF141	0.47
ZNF440	0.47
FOXJ1	0.46
FAM47E	0.46
CDC14A	0.46
DNAH12	0.46
SEC63	0.46
UBXN10	0.46
CC2D2A	0.46
IQCH	0.46
C16ORF93	0.46
FAM229B	0.46
NOXRED1	0.46
CNTF	0.45
GUCY2F	0.45
DPY19L2P2	0.45
SCGB1A1	0.45
MORN3	0.45
FRMPD2B	0.45
DNAL1	0.45
C10ORF67	0.45
BTG4	0.45
ICA1L	0.45
IQCK	0.45
RP1	0.44
ABHD12B	0.44
VSIG8	0.44
CD24	0.44
C9ORF9	0.44
ALMS1P	0.44
MAPK15	0.44
CFAP44	0.44
LOC541473	0.44
GRIN3B	0.44
SPATA6	0.44
LRRC49	0.44
C22ORF23	0.44
ZMYND12	0.44
RIBC2	0.44
CACNG6	0.44
ZNF295-AS1	0.44
WDR19	0.44
TMEM67	0.44
GPR135	0.44
LACE1	0.44
CYP2F1	0.43
GRM7	0.43
MOBP	0.43
FAM66D	0.43
LEKR1	0.43
EFHC2	0.43
C2ORF81	0.43
MEIG1	0.43
TTC12	0.43
DOPEY1	0.43
CLUAP1	0.43
TSPYL4	0.43
STPG1	0.43
C20ORF96	0.42
STK33	0.42
PZP	0.42
LINC00908	0.42
CCDC153	0.42
IFT140	0.42
ZBTB24	0.42
ZC2HC1C	0.42
PCYT1B	0.42
CROCC	0.42
MORN1	0.42
CCDC103	0.42
VNN3	0.42
MCM9	0.42
KIAA0556	0.42
OR5AP2	0.42
C1ORF228	0.42
DEFB122	0.42
C6	0.41
CD164	0.41
C1QTNF8	0.41
PTPRT	0.41
LOC100130987	0.41
SPANXA2	0.41
CEP83	0.41
FAM74A1	0.41
KIF6	0.41
LRRC6	0.41
ARMC4	0.41
PNISR	0.41
SNORA7B	0.41
OR5AR1	0.41
SESN1	0.41
ANKRD42	0.41
SPATA33	0.41
DES	0.4
DUSP19	0.4
HSF2	0.4
KPNA5	0.4
PRR18	0.4
NMBR	0.4
IFT88	0.4
CCP110	0.4
C20ORF195	0.4
GLB1L	0.4
CORO2B	0.4
ANKMY1	0.4
ASCL3	0.4
ABCA5	0.4
TTC30B	0.4
LRRC34	0.4
KIF9	0.4
PACRG-AS1	0.39
RYR3	0.39
TP73	0.39
SRGAP3	0.39
NSUN7	0.39
FUZ	0.39
DNAJC27	0.39
OR9G9	0.39
TBC1D32	0.39
NT5DC1	0.39
PLEKHG7	0.39
LRP2BP	0.39
LZTFL1	0.39
ANKFN1	0.39
RPGRIP1L	0.39
WDR54	0.39
TMC3	0.39
LRRIQ3	0.39
CCDC181	0.39
KIAA1456	0.39
CCDC74A	0.39
TP53AIP1	0.39
BPIFB1	0.39
LOC728392	0.38
NXF2B	0.38
DZIP1L	0.38
TUBE1	0.38
KATNAL2	0.38
BCO2	0.38
EPPIN	0.38
BEST4	0.38
SEC14L3	0.38
AGBL4	0.38
BBS5	0.38
ATP6V1G3	0.38
DEFB124	0.38
C16ORF46	0.38
MORN2	0.37
REV3L	0.37
LINC01091	0.37
FKBP6	0.37
RNF146	0.37
DNAJA4	0.37
TRAF3IP1	0.37
STOX1	0.37
DNAH5	0.36
LINC00326	0.36
CHST6	0.36
PRB4	0.36
ZNF214	0.36
SYNGAP1	0.36
SLC23A1	0.36
ZNF487	0.36
ULK4	0.36
C22ORF42	0.36
UBXN11	0.36
KIF19	0.36
GSTA3	0.35
IK	0.35
HIPK1	0.35
TUB	0.35
BAIAP3	0.35
TXLNB	0.35
FAM227B	0.35
CFAP221	0.35
QRSL1	0.35
LRRC56	0.35
KNCN	0.35
TNFAIP8L1	0.35
SPANXC	0.35
EPB41L4A	0.35
CYP2A13	0.34
KCNJ16	0.34
PPP1R36	0.34
CES4A	0.34
STATH	0.34
LCA5	0.34
TCTN2	0.34
LINC00271	0.34
LPPR3	0.34
PRR4	0.34
CD164L2	0.34
DENND6B	0.34
DYNC2LI1	0.34
AQP10	0.34
SERPINB11	0.34
WDPCP	0.34
POLR2J3	0.34
LRRC73	0.34
AHI1	0.34
IQCD	0.34
EFCAB7	0.34
CLHC1	0.34
KIAA1211L	0.34
INTU	0.34
ABCA13	0.34
ATP1A2	0.33
BBS1	0.33
CETN2	0.33
LALBA	0.33
PRB1	0.33
SLC9C2	0.33
TMPRSS7	0.33
PTCH2	0.33
TTC21B	0.33
SPAG16	0.33
TCTN1	0.33
CNTRL	0.33
KCNMB2	0.33
SCRG1	0.33
MIR600HG	0.33
FAM74A3	0.33
CDC40	0.33
UBE3D	0.33
CASZ1	0.33
ODF3B	0.33
RTN4IP1	0.33
WDR35	0.33
PCDHB1	0.33
CYB5D1	0.33
ALOX15	0.32
CASQ2	0.32
FGF14	0.32
GIPR	0.32
TTLL6	0.32
ZNF19	0.32
MED23	0.32
IFT74	0.32
TTC26	0.32
B9D2	0.32
C6ORF203	0.32
LINC00284	0.32
FSD1L	0.32
CHRNA10	0.32
PDSS2	0.32
GOLGA2P5	0.32
ANKK1	0.32
FBXO36	0.32
WDR27	0.32
TTC41P	0.32
C5ORF52	0.32
KANSL1L	0.32
C17ORF97	0.32
SLC6A16	0.32
LINC01590	0.32
PAX1	0.31
FAM174A	0.31
DLG5-AS1	0.31
EPM2A	0.31
KLF3-AS1	0.31
MAPK8IP1	0.31
MIR99AHG	0.31
RBM24	0.31
PPIL4	0.31
CIPC	0.31
LRP11	0.31
ENKD1	0.31
ZNF396	0.31
DNAJB13	0.31
HACE1	0.31
B9D1	0.31
TTC30A	0.31
CCL15-CCL14	0.3
CEP57L1	0.3
MYH11	0.3
MAPK10	0.3
FXYD1	0.3
PLXNB1	0.3
TNNT3	0.3
RIIAD1	0.3
TTBK2	0.3
PDE8B	0.3
C2CD2L	0.3
CCDC121	0.3
BZRAP1	0.3
CARF	0.3
ZNF273	0.3
IFT27	0.3
VWA7	0.3
CALML5	0.3
EPB41L4A-AS2	0.3
KIAA1841	0.3
WDR47	0.3
SNX29P2	0.3
CROCCP3	0.3
ZNF709	0.3
C12ORF74	0.3
