# Supplementary material for: A co-expressed gene status of adenylate kinase 1/4 reveals prognostic gene signature associated with prognosis and sensitivity to EGFR targeted therapy in lung adenocarcinoma
Source: Sci Rep. 2019 Aug 23;9:12329. doi: 10.1038/s41598-019-48243-9 (PMC6707279; doi:10.1038/s41598-019-48243-9)
Supplement: Supplementary file 3 — Table S2 [file 41598_2019_48243_MOESM3_ESM.xlsx]

## Sheet: LUAD PRECOG z-score 
Gene symbol -- human (Hugo / HGNC, Entrez Gene)(A2)	PRECOG meta z-score	TCGA Z-score
CD109	6.066	5.287
DKK1	3.58	5.247
KRT6C	3.128	4.713
RGS20	3.908	4.699
VEGFC	4.698	4.635
LAMB1	3.361	4.603
KRT6B	4.008	4.549
FSCN1	4.286	4.544
SPANXA2	3.336	4.471
FUT4	3.126	4.443
ARNTL2	7.936	4.38
KRT6A	7.235	4.375
FOSL1	4.557	4.36
PCDH7	4.681	4.071
AKAP12	3.485	4.059
TCP1	4.282	3.993
GPC6	4.478	3.903
FRMD6	3.814	3.871
DSG3	3.942	3.856
LOX	4.942	3.849
VDAC2	4.01	3.801
TEAD4	5.849	3.783
GJB3	5.347	3.768
CCT6A	4.758	3.757
PGM2	4.391	3.709
STC1	4.661	3.655
E2F7	5.237	3.644
MAP4K4	3.832	3.634
GFPT2	3.097	3.633
GNPNAT1	3.586	3.628
DIAPH3	4.24	3.59
TNS4	3.792	3.585
LOXL2	5.314	3.556
PDLIM7	4.15	3.55
AP2M1	4.164	3.544
PLOD2	6.957	3.538
KYNU	5.421	3.453
ITGA5	3.39	3.451
PKIB	4.384	3.448
NID2	3.09	3.423
PPFIBP1	4.324	3.401
SHCBP1	6.237	3.396
APCDD1L	3.932	3.375
TACC3	3.235	3.373
LDHA	3.475	3.369
ERLIN1	3.257	3.356
SLC16A1	5.033	3.337
SERPINB5	5.706	3.323
SMOX	4.516	3.316
TGFBI	3.994	3.314
TRIM29	3.635	3.312
NEDD1	3.142	3.306
CENPH	5.981	3.305
LYPD3	4.128	3.258
PKP2	5.427	3.252
ARL14	4.141	3.252
GPR115	5.2	3.244
NPAS2	3.703	3.244
GAPDH	5.184	3.24
SEC61G	5.093	3.24
MFI2	4.348	3.231
CDA	4.081	3.225
PLEK2	6.711	3.219
VTA1	3.97	3.215
BCAR3	3.277	3.211
KLK6	3.354	3.21
RANGAP1	4.356	3.209
PWP1	3.006	3.208
KDELC1	3.463	3.205
ARHGAP11A	4.666	3.181
SNX7	4.683	3.18
FKBP4	3.574	3.171
CCT4	4.917	3.147
COL7A1	5.332	3.142
PTPLA	4.441	3.14
BEND6	4.239	3.118
MRPL15	4.659	3.112
HMMR	7.262	3.105
GAL	3.575	3.1
MYO1E	5.258	3.097
ZNF185	4.473	3.097
ANLN	7.17	3.096
TPX2	7.096	3.096
CCNA2	5.759	3.095
FUCA2	3.312	3.091
PYGL	7.001	3.077
AVEN	4.841	3.069
MTL5	3.848	3.051
GMPS	3.985	3.05
SPOCK1	3.048	3.049
S100A16	6.276	3.045
LAMC2	7.025	3.043
CCNB1	6.889	3.042
EPSTI1	3.912	3.038
KIF14	7.078	3.031
PLK1	4.526	3.029
STRAP	6.229	3.022
NUP50	4.152	3.021
TMPO	3.154	3.02
RHOV	3.779	3.017
ACTN1	3.419	3.01
BUB3	3.236	3.008
FOXM1	7.185	3.004
CENPK	4.383	3.001
IL20RB	5.076	2.999
SPC25	5.675	2.993
NUP37	5.964	2.99
GNAI3	6.267	2.982
SPHK1	4.845	2.978
FBXO5	4.378	2.969
MRPS17	4.26	2.968
GRB10	4.106	2.966
GOPC	3.671	2.963
B3GNT5	3.813	2.959
TWIST1	3.134	2.953
KIF20B	4.286	2.942
PSMD2	3.181	2.921
APOL1	3.374	2.916
CHEK1	7.041	2.914
CNTNAP2	3.409	2.914
KIF18A	5.378	2.905
RECQL	4.638	2.901
DSE	4.492	2.898
LHX2	4.691	2.895
RND3	4.193	2.894
CDCA5	4.879	2.893
TAP2	3.153	2.892
PVR	3.987	2.891
KRT17	4.102	2.881
FHOD3	3.738	2.88
GGH	6.223	2.879
DLGAP5	5.578	2.874
CENPE	5.885	2.871
DYNLL1	4.491	2.868
EREG	3.034	2.868
STK38L	3.245	2.86
FAM83D	3.707	2.853
RACGAP1	6.348	2.851
ERO1L	8.369	2.849
CEP55	5.644	2.849
EIF2S1	3.952	2.846
GJB2	4.863	2.844
NCAPG	4.962	2.838
ABCC2	3.545	2.835
SNRPA1	4.56	2.83
KLK8	3.316	2.823
CDKN3	5.976	2.82
ASAP1	3.726	2.809
EXO1	5.38	2.806
RAN	3.521	2.805
PLIN3	3.504	2.801
CHCHD3	4.803	2.787
PSMB7	4.209	2.782
MTHFD1L	3.367	2.781
PRC1	6.224	2.777
OIP5	6.969	2.776
CDC25C	3.899	2.775
MKI67	5.447	2.774
CENPN	4.507	2.77
NRAS	7.173	2.769
TTLL12	3.732	2.765
HMGA1	3.846	2.764
CDK1	3.482	2.762
POLA2	4.066	2.758
CDCA3	3.983	2.756
TFDP1	5.055	2.755
TUBA1B	4.914	2.755
SMC2	5.692	2.744
LRFN4	4.528	2.744
XPNPEP1	4.912	2.743
TMEM158	4.494	2.742
SKA1	3.656	2.74
TPI1	5.833	2.739
GTSE1	4.573	2.738
HJURP	5.221	2.737
KPNA4	4.521	2.726
KIF23	6.05	2.724
DEPDC1	4.808	2.724
KRT16	4.826	2.723
DNAJC9	3.63	2.723
IPO5	3.064	2.717
CDCP1	5.105	2.71
GAP43	3.153	2.709
ADM	6.72	2.706
AURKB	3.311	2.694
AURKA	4.242	2.69
DENR	3.881	2.684
MTMR2	5.02	2.68
HDAC2	3.564	2.68
EMR2	3.337	2.68
CENPW	3.587	2.678
GPX8	3.434	2.678
YARS2	3.347	2.675
ASPM	6.317	2.662
STK24	4.919	2.662
EIF5A2	4.248	2.66
UBE2C	5.405	2.658
ACAT2	3.136	2.657
PFKP	7.123	2.654
KCTD3	3.878	2.645
KIF11	7.242	2.632
LMNB2	4.329	2.621
PERP	4.449	2.619
EFNB2	4.193	2.619
TFAM	4.228	2.618
CDC25A	3.409	2.612
FANCI	5.554	2.603
RRM2	7.183	2.598
DNAJA1	3.907	2.588
SHOX2	3.481	2.581
IMPAD1	3.741	2.576
PI3	3.212	2.571
LMNB1	4.492	2.57
HMGA2	3.245	2.568
OXTR	3.378	2.567
TMEM194A	4.035	2.566
SKA3	3.654	2.558
KIF4A	5.532	2.556
CMAS	5.612	2.552
UCK2	6.854	2.551
CDCA4	4.091	2.55
SLC16A3	7.06	2.542
DEPDC1B	5.209	2.539
ZWILCH	5.614	2.538
VCL	4.201	2.537
DCBLD2	4.264	2.534
PSRC1	3.049	2.532
MRO	4.268	2.531
PRTFDC1	3.356	2.529
ATL3	4.45	2.528
VANGL1	5.45	2.526
IL1R2	4.471	2.526
TUBA1C	3.182	2.526
CASC5	3.311	2.521
EGLN1	5.268	2.516
CSE1L	3.815	2.516
CDK2	3.546	2.51
CKS1B	4.032	2.509
G3BP1	3.018	2.509
NDC80	5.666	2.507
DTL	5.631	2.506
HOXA11	3.149	2.503
WDHD1	5.63	2.502
B3GALNT1	4.719	2.5
ECT2	6.837	2.492
RUVBL1	4.346	2.492
RACGAP1P	3.473	2.492
PRIM1	4.011	2.49
PLSCR1	4.625	2.483
NEIL3	4.902	2.481
ELOVL6	4.916	2.477
CENPF	5.741	2.475
OPN3	3.737	2.47
TSR1	3.006	2.463
MCM4	5.187	2.461
CDCA2	4.281	2.46
NUP62CL	3.522	2.456
VCAN	3.274	2.456
FAM64A	5.221	2.455
MND1	3.732	2.454
FOSL2	5.377	2.451
ESPL1	5.041	2.45
RHOC	4.966	2.449
NEK2	4.401	2.446
DCUN1D1	3.795	2.446
CUL4B	4.536	2.443
TFAP2A	4.48	2.439
SLC20A1	4.484	2.438
PTTG1	4.858	2.436
PPIF	4.745	2.432
NCAPH	4.352	2.432
SPATA5	3.189	2.432
CENPA	6.244	2.424
STC2	4.486	2.419
IGF2BP3	3.789	2.417
DERA	4.388	2.415
MASTL	3.129	2.413
NCAPG2	5.393	2.402
CCDC90B	5.052	2.4
UBE2V2	4.832	2.399
PBK	5.591	2.394
KIF20A	5.954	2.393
CKAP2	4.367	2.389
COL4A1	3.052	2.388
SLC2A1	8.552	2.384
SGOL2	5.455	2.384
SFXN1	4.999	2.381
HSF2BP	4.515	2.381
DDIT4	5.144	2.379
RANBP1	3.924	2.377
DDX52	3.686	2.371
UBE2R2	3.4	2.371
CCNB2	6.368	2.37
SLCO1B3	3.027	2.369
GTPBP4	3.938	2.366
TUBA4A	5.027	2.364
PDLIM5	3.764	2.364
CKAP4	4.262	2.361
FGFR1OP	6.589	2.354
YWHAZ	3.578	2.354
VNN1	3.277	2.351
SPAG5	4.464	2.35
H2AFZ	5.979	2.347
SLCO4A1	4.229	2.343
CKAP2L	3.782	2.341
KPNA2	5.176	2.338
INHA	3.142	2.338
BAG2	3.767	2.333
TRIP13	6.822	2.33
GMFB	5.137	2.33
BLM	4.385	2.328
CDC20	5.913	2.326
UNG	3.734	2.322
CHST11	3.475	2.32
AP1S3	4.307	2.316
POLE2	4.86	2.309
SOD2	5.261	2.308
DDX58	3.605	2.308
ANGPTL4	3.286	2.307
GREM1	4.107	2.305
CENPI	3.986	2.305
FHL2	5.109	2.304
PANX1	5.155	2.3
RPRD1B	3.203	2.3
PARP12	4.543	2.295
GLRX2	4.391	2.289
BIRC5	5.399	2.283
MAD2L1	8.219	2.282
GART	4.378	2.28
TMSB10	6.393	2.279
GJB5	3.494	2.276
COL5A2	4.148	2.273
COL5A3	3.293	2.273
TBRG4	3.712	2.272
TICAM2	3.143	2.27
ATAD2	4.775	2.267
CENPM	4.093	2.267
GINS3	3.72	2.263
GPSM2	4.874	2.262
DTYMK	4.644	2.261
GBE1	3.871	2.26
MELK	7.511	2.258
SAMD9	5.408	2.25
PSMD11	3.3	2.248
SEMA3C	4.867	2.246
UBA6	4.629	2.242
TP53I3	3.069	2.239
MPP6	3.219	2.236
TUBB3	4.893	2.235
PAICS	5.715	2.234
DDX47	3.546	2.227
YWHAE	3.058	2.223
PLAUR	5.493	2.222
DPY19L4	3.072	2.22
ENPP1	3.886	2.219
GCLC	4.966	2.218
MESDC2	5.203	2.217
NUDT1	4.596	2.216
SNRPF	3.257	2.212
TYMS	6.021	2.21
CFL1	4.41	2.207
DCLRE1B	3.861	2.203
H2AFX	3.452	2.2
DDX60L	3.349	2.198
TK1	6.132	2.197
TOMM34	4.488	2.196
RAD23B	3.613	2.196
PFN2	3.434	2.188
PDZD8	3.457	2.179
RAB10	6.022	2.173
SQRDL	3.877	2.173
POSTN	4.823	2.172
TTK	6.96	2.166
FAM83A	5.183	2.166
SPRR1B	5.194	2.165
TROAP	3.436	2.163
DDX10	3.343	2.161
COPS8	5.152	2.156
TBCA	3.072	2.156
COL12A1	3.668	2.15
WDR43	4.046	2.142
CCT5	3.731	2.142
FEN1	6.041	2.136
MCM10	5.788	2.134
RAB23	3.125	2.134
TRIM59	3.486	2.127
CDHR2	3.149	2.125
NMI	5.369	2.123
EIF3B	3.569	2.122
PNP	5.237	2.121
PLK4	5.688	2.114
CCDC109B	3.411	2.106
COL11A1	4.847	2.1
SRP72	3.242	2.1
SYNCRIP	5.085	2.098
RALA	6.033	2.095
PAWR	3.794	2.095
TAP1	3.876	2.091
MCM7	4.446	2.09
TEX10	3.525	2.087
NOV	3.802	2.084
NCBP1	5.137	2.083
YKT6	4.991	2.08
SKAP2	5.353	2.075
EPHB2	3.055	2.072
RCCD1	4.469	2.07
IER5L	3.199	2.07
PLEKHG2	3.099	2.07
ISG15	3.193	2.069
GBP1	3.39	2.066
POLQ	5.235	2.065
OAS3	6.702	2.062
GPN1	5.688	2.059
S100A10	5.113	2.059
NUSAP1	6.421	2.058
SLBP	3.99	2.058
KIF2C	5.695	2.057
AGFG1	4.843	2.055
NMD3	3.1	2.054
TMX1	3.786	2.052
NUF2	5.515	2.048
CDC27	5.443	2.047
RAD51AP1	6.073	2.042
SSBP1	4.95	2.042
PTTG3P	3.599	2.038
BUB1	4.95	2.035
PTGR1	3.243	2.035
CHCHD2	5.566	2.033
WASF1	3.134	2.03
HPRT1	6.157	2.024
EIF6	3.839	2.024
MTIF2	3.333	2.023
ZWINT	6.583	2.022
COL1A2	3.289	2.021
S100A12	3.947	2.02
GPR87	6.183	2.017
CDC123	3.328	2.016
PAK2	5.573	2.013
KIF18B	3.276	2.013
KIFC1	4.692	2.011
ESCO2	3.96	2.006
CLTB	3.602	2.004
PIK3IP1	-4.333	-2.005
ZBTB48	-3.116	-2.006
ISCU	-4.758	-2.007
SLC1A7	-4.183	-2.01
IGJ	-4.735	-2.018
SH2B1	-5.505	-2.018
CST3	-3.158	-2.027
WDSUB1	-3.146	-2.032
FMO3	-4.278	-2.034
DMD	-4.097	-2.035
PGS1	-3.255	-2.038
RUFY3	-4.775	-2.038
ST6GALNAC4	-3.007	-2.039
HSD17B6	-5.746	-2.04
AK1	-4.802	-2.048
PCDH20	-3.047	-2.052
USP27X	-4.051	-2.052
TTC25	-3.112	-2.058
ZNF506	-3.824	-2.058
GNMT	-4.583	-2.06
CX3CL1	-3.366	-2.062
ZNF266	-4.477	-2.064
EFNA1	-4.376	-2.07
BBS1	-3.855	-2.076
N4BP2L1	-3.861	-2.077
TMC5	-3.234	-2.079
FBXO9	-3.657	-2.089
CEP68	-4.379	-2.09
CD40LG	-3.325	-2.093
RPS6KA3	-3.984	-2.098
SLC4A4	-3.316	-2.099
LRP6	-3.815	-2.099
OPHN1	-3.023	-2.1
FAM149A	-4.707	-2.104
SSR4	-3.041	-2.106
AUTS2	-3.012	-2.108
VPS11	-3.666	-2.108
PER3	-4.49	-2.109
CYSLTR1	-3.561	-2.111
METTL7A	-4.858	-2.116
ASB3	-3.167	-2.118
SPOP	-4.399	-2.125
NEDD4L	-4.988	-2.128
FAM92B	-3.603	-2.131
FRZB	-5.042	-2.134
CPAMD8	-5.019	-2.143
NIPAL3	-4.466	-2.145
RARA	-4.786	-2.147
POU6F1	-3.575	-2.148
REV1	-3.821	-2.15
CCDC101	-4.706	-2.152
TMEM66	-3.685	-2.163
PHYHD1	-3.186	-2.165
KDM4A	-3.27	-2.173
FGF18	-3.494	-2.176
SIGIRR	-4.262	-2.176
CACNB4	-3.326	-2.177
TOX3	-3.702	-2.178
SCUBE2	-4.005	-2.179
TYRP1	-3.202	-2.183
CBX7	-7.046	-2.183
EPOR	-4.252	-2.193
TTC18	-3.691	-2.201
KIT	-4.003	-2.203
NISCH	-3.034	-2.204
TTC31	-3.603	-2.207
TNIK	-4.293	-2.22
OGT	-3.582	-2.226
FCHSD2	-3.646	-2.226
KCNA3	-4.146	-2.228
UBTD1	-4.453	-2.229
ZBTB4	-4.48	-2.232
GLCCI1	-3.905	-2.236
RSBN1L	-3.302	-2.242
HNF1B	-4.964	-2.242
ACBD4	-4.497	-2.246
HIP1	-4.469	-2.249
LECT1	-3.107	-2.251
CRTAC1	-4.041	-2.254
MAGEH1	-3.891	-2.256
RPS6KA2	-3.896	-2.256
EPB41L5	-3.122	-2.264
CADPS2	-3.14	-2.264
SHE	-3.583	-2.267
AFTPH	-3.487	-2.272
CGNL1	-4.639	-2.287
HLA-DMA	-4.666	-2.289
PRDM2	-3.463	-2.291
TERF2IP	-5.217	-2.291
PGAP3	-3.749	-2.292
SLC22A17	-3.26	-2.295
CBFA2T3	-4.806	-2.298
SLC16A11	-4.597	-2.315
PLA2G12B	-3.241	-2.323
ZSCAN30	-4.244	-2.323
FAM65B	-4.634	-2.325
RAB11FIP3	-3.237	-2.333
FCGBP	-3.218	-2.345
GFRA3	-3.065	-2.348
CDKL2	-3.371	-2.353
KLHL24	-3.507	-2.357
CA11	-3.711	-2.362
CEBPA	-3.851	-2.363
TP53INP1	-3.252	-2.372
HERPUD1	-4.332	-2.373
LIMCH1	-3.641	-2.376
CYB5A	-5.075	-2.382
YPEL5	-3.698	-2.388
RHOBTB2	-6.064	-2.395
IRX3	-3.789	-2.406
NR0B2	-4.278	-2.416
ZNF652	-3.451	-2.417
ACADSB	-3.724	-2.419
ARHGDIB	-4.866	-2.42
FOLR1	-4.893	-2.428
FMO5	-4.928	-2.431
ASAP3	-3.28	-2.435
MLLT6	-4.333	-2.439
CYFIP2	-4.737	-2.459
KANK1	-3.231	-2.474
CHIA	-4.151	-2.484
FAM46C	-5.187	-2.494
DOK4	-4.226	-2.497
CAPN3	-4.226	-2.498
ATP13A4	-3.162	-2.504
PIGR	-5.715	-2.504
STXBP1	-4.883	-2.507
ZMYND12	-4.35	-2.522
ATAD3C	-3.752	-2.525
YPEL1	-3.215	-2.527
MAOA	-5.451	-2.53
PTPRE	-4.145	-2.543
TSPYL2	-4.725	-2.543
AQP5	-3.038	-2.547
PPP1R9A	-3.834	-2.55
TAPT1	-4.272	-2.557
ZSWIM5	-3.63	-2.562
ZNF44	-3.767	-2.564
ALDH2	-4.286	-2.569
CACNA1D	-3.367	-2.584
RPS6KA1	-5.325	-2.588
MGRN1	-3.425	-2.589
NPC2	-5.036	-2.59
GUCY1A3	-3.896	-2.594
WDTC1	-3.727	-2.61
NUDT16L1	-3.655	-2.611
BSDC1	-4.526	-2.62
GCDH	-3.566	-2.629
TMEM170B	-4.343	-2.632
CIRBP	-7.357	-2.633
SENP7	-3.44	-2.639
USP4	-3.822	-2.649
RBPMS	-3.804	-2.662
GGA2	-4.283	-2.663
SLAIN1	-3.493	-2.664
LRRC56	-3.896	-2.665
TMEM63A	-4.834	-2.67
LDHD	-3.341	-2.673
MAST3	-4.485	-2.678
CTF1	-3.003	-2.682
ZNF682	-4.318	-2.698
SARM1	-4.741	-2.707
FNIP2	-4.151	-2.714
RAB17	-3.279	-2.715
TLE2	-4.663	-2.726
CCDC88C	-3.146	-2.739
HLA-DQB2	-3.094	-2.747
RGN	-5.024	-2.765
FUCA1	-4.011	-2.774
ABCC6	-4.779	-2.774
SGSM1	-3.586	-2.788
GGT3P	-3.922	-2.795
SLC25A29	-3.879	-2.814
TMEM163	-4.249	-2.824
RRM2B	-3.862	-2.837
GPR98	-3.396	-2.847
SEMA4A	-3.811	-2.848
STK33	-3.702	-2.855
DAPK2	-4.486	-2.858
SCGB3A1	-4.582	-2.858
SCNN1B	-4.684	-2.861
GNG7	-5.813	-2.863
SLC27A1	-3.585	-2.866
ECHDC2	-4.856	-2.878
LIFR	-3.065	-2.88
RGL3	-4.433	-2.883
HOPX	-3.667	-2.889
CAMK1D	-4.195	-2.889
FAM184A	-4.344	-2.892
ZNF563	-3.019	-2.894
AMT	-4.409	-2.904
GPR160	-3.222	-2.905
VIPR1	-3.453	-2.922
ABCA3	-4.352	-2.93
RAP1GAP	-5.138	-2.933
CD302	-6.133	-2.939
SORL1	-3.998	-2.943
LPPR1	-3.047	-2.95
LPIN2	-3.507	-2.951
HLF	-5.972	-2.952
CDH26	-3.581	-2.962
UNC13B	-5.481	-2.963
C4BPA	-5.935	-2.963
SLC25A23	-3.061	-2.978
NLRP1	-3.518	-2.978
CACNA2D2	-5.662	-2.979
NR3C2	-3.781	-2.981
ACOXL	-3.988	-2.989
PNPLA7	-4.13	-2.998
SEPW1	-5.257	-3.002
TBCD	-3.227	-3.003
BTG2	-6.479	-3.008
JMJD7-PLA2G4B	-3.487	-3.012
GPR133	-3.003	-3.014
MTUS1	-4.581	-3.025
SELENBP1	-6.059	-3.025
KSR2	-3.033	-3.043
SUOX	-4.948	-3.051
DNALI1	-5.266	-3.057
MPP7	-3.343	-3.066
ZNF136	-3.68	-3.067
CYP4B1	-6.246	-3.089
HABP2	-4.188	-3.091
AQP3	-4.349	-3.094
EFHC2	-3.655	-3.112
HAGH	-4.916	-3.118
KIAA1324	-3.946	-3.123
TRIM2	-3.336	-3.127
TDRD10	-5.374	-3.147
RPS6KA5	-4.239	-3.161
PLA2G4F	-3.282	-3.167
CRYM	-5.741	-3.18
MAL	-4.912	-3.182
TMPRSS2	-5.702	-3.188
NCALD	-4.495	-3.189
BZRAP1	-6.427	-3.212
ARRB1	-3.784	-3.218
CHKA	-4.582	-3.245
SNX30	-3.295	-3.247
EPHX1	-4.662	-3.258
SALL2	-4.747	-3.266
FCGRT	-4.967	-3.283
CTSH	-6.612	-3.286
FYCO1	-3.806	-3.294
ZNF14	-4.438	-3.296
LRIG1	-3.169	-3.303
MALL	-4.929	-3.315
ZNF540	-4.023	-3.331
ASAH1	-3.697	-3.332
PPFIBP2	-4.699	-3.333
ALAS1	-3.119	-3.347
IGFALS	-5.09	-3.353
ADCY9	-7.094	-3.376
ST3GAL5	-4.985	-3.39
RALGPS1	-4.185	-3.397
BTBD9	-3.184	-3.408
DBP	-3.238	-3.473
ROGDI	-4.029	-3.482
GPR116	-6.593	-3.504
USP44	-3.739	-3.506
LMO3	-3.139	-3.517
XBP1	-3.273	-3.529
NSUN7	-3.841	-3.532
PDK2	-3.44	-3.543
GPD1L	-4.24	-3.552
ATP8A1	-4.395	-3.57
NAPSA	-4.258	-3.572
CACNB1	-4.62	-3.59
EXPH5	-3.246	-3.597
ALOX15B	-4.821	-3.632
HPN	-4.369	-3.659
FAM189A2	-3.787	-3.696
SFTPB	-5.204	-3.705
B3GALT2	-4.301	-3.742
SLC47A1	-4.91	-3.765
FBP1	-3.757	-3.771
KCNK5	-3.213	-3.793
PLEKHB1	-3.307	-3.825
GLS2	-4.021	-3.836
GGTLC1	-4.597	-3.844
SLC34A2	-4.654	-3.855
GDF15	-3.67	-3.863
SFTA3	-3.961	-3.903
PBXIP1	-6.742	-3.908
DENND1C	-3.109	-3.941
ENPP4	-3.157	-3.976
TXNDC11	-4.148	-4.003
PPP1R13B	-5.682	-4.03
B3GNT8	-3.644	-4.072
ABAT	-4.923	-4.082
MBIP	-4.418	-4.083
INPP5B	-3.042	-4.122
IRX5	-3.516	-4.142
NKX2-1	-5.533	-4.208
IVD	-3.243	-4.215
TMEM125	-4.02	-4.223
BCAM	-5.93	-4.343
FAAH	-4.246	-4.438
INPP5J	-3.103	-4.453
FAM117A	-8.59	-4.473
ENPP5	-3.041	-4.525
MYLIP	-4.678	-4.632
SLC25A42	-3.073	-4.926

## Sheet: LUAD_AK1_PRECOG meta Z-scores
Symbol	Entrez Gene Name	CORREL_AK1	PRECOG Survival z-score
ABCA3	ATP-binding cassette, sub-family A (ABC1), member 3	0.36	-4.352
ABCC6	ATP-binding cassette, sub-family C (CFTR/MRP), member 6	0.41	-4.779
ABHD14A	abhydrolase domain containing 14A	0.56	-3.488
ACADS	acyl-CoA dehydrogenase, C-2 to C-3 short chain	0.49	-3.911
ACADSB	acyl-CoA dehydrogenase, short/branched chain	0.4	-3.724
ACBD4	acyl-CoA binding domain containing 4	0.31	-4.497
ACOXL	acyl-CoA oxidase-like	0.42	-3.988
ACTN1	actinin, alpha 1	-0.3	3.419
ADAM10	ADAM metallopeptidase domain 10	-0.34	5.688
ADGRD1	adhesion G protein-coupled receptor D1	0.3	-3.003
ADGRF5	adhesion G protein-coupled receptor F5	0.3	-6.593
ADHFE1	alcohol dehydrogenase, iron containing, 1	0.3	-3.863
ADNP	activity-dependent neuroprotector homeobox	-0.33	3.37
AGPS	alkylglycerone phosphate synthase	-0.33	5.461
ALDH2	aldehyde dehydrogenase 2 family (mitochondrial)	0.38	-4.286
ALOX15B	arachidonate 15-lipoxygenase, type B	0.35	-4.821
ANKRD29	ankyrin repeat domain 29	0.35	-4.467
AQP4	aquaporin 4	0.31	-3.144
ARHGAP11A	Rho GTPase activating protein 11A	-0.35	4.666
ARHGEF2	Rho/Rac guanine nucleotide exchange factor (GEF) 2	0.36	-5.412
ASAP1	ArfGAP with SH3 domain, ankyrin repeat and PH domain 1	-0.4	3.726
ASPM	abnormal spindle microtubule assembly	-0.36	6.317
ATAD3C	ATPase family, AAA domain containing 3C	0.37	-3.752
ATP13A3	ATPase type 13A3	-0.34	4.644
ATPIF1	ATPase inhibitory factor 1	0.35	-5.503
AVL9	AVL9 homolog (S. cerevisiase)	-0.33	5.107
B3GNT8	UDP-GlcNAc:betaGal beta-1,3-N-acetylglucosaminyltransferase 8	0.46	-3.644
BARD1	BRCA1 associated RING domain 1	-0.31	4.198
BLM	Bloom syndrome, RecQ helicase-like	-0.3	4.385
BRCA1	breast cancer 1, early onset	-0.33	6.258
BRCA2	breast cancer 2, early onset	-0.34	5.668
BRIP1	BRCA1 interacting protein C-terminal helicase 1	-0.31	3.727
BTBD9	BTB (POZ) domain containing 9	0.32	-3.184
BTG2	BTG family, member 2	0.31	-6.479
BUB1	BUB1 mitotic checkpoint serine/threonine kinase	-0.35	4.95
BUB1B	BUB1 mitotic checkpoint serine/threonine kinase B	-0.37	7.165
CACNA2D2	calcium channel, voltage-dependent, alpha 2/delta subunit 2	0.33	-5.662
CALU	calumenin	-0.36	4.487
CAMLG	calcium modulating ligand	0.3	-3.651
CAPN3	calpain 3	0.37	-4.226
CASC5	cancer susceptibility candidate 5	-0.36	3.311
CAT	catalase	0.39	-4.749
CCNA2	cyclin A2	-0.33	5.759
CCND3	cyclin D3	0.33	-3.011
CD74	CD74 molecule, major histocompatibility complex, class II invariant chain	0.3	-3.728
CD302	CD302 molecule	0.39	-6.133
CDC6	cell division cycle 6	-0.33	7.261
CDC27	cell division cycle 27	-0.34	5.443
CDC45	cell division cycle 45	-0.31	3.74
CDC25A	cell division cycle 25A	-0.3	3.409
CDCA2	cell division cycle associated 2	-0.34	4.281
CDCA5	cell division cycle associated 5	-0.35	4.879
CDCA8	cell division cycle associated 8	-0.31	5.676
CDK2	cyclin-dependent kinase 2	-0.31	3.546
CDKL2	cyclin-dependent kinase-like 2 (CDC2-related kinase)	0.37	-3.371
CEACAM8	carcinoembryonic antigen-related cell adhesion molecule 8	0.33	-3.037
CEBPA	CCAAT/enhancer binding protein (C/EBP), alpha	0.32	-3.851
CENPA	centromere protein A	-0.31	6.244
CENPE	centromere protein E, 312kDa	-0.35	5.885
CENPF	centromere protein F, 350/400kDa	-0.34	5.741
CENPI	centromere protein I	-0.36	3.986
CEP55	centrosomal protein 55kDa	-0.34	5.644
CERS6	ceramide synthase 6	-0.31	3.542
CGNL1	cingulin-like 1	0.31	-4.639
CHAF1A	chromatin assembly factor 1, subunit A (p150)	-0.33	3.325
CHEK1	checkpoint kinase 1	-0.35	7.041
CHIA	chitinase, acidic	0.36	-4.151
CIRBP	cold inducible RNA binding protein	0.36	-7.357
CKAP4	cytoskeleton-associated protein 4	-0.33	4.262
CKAP5	cytoskeleton associated protein 5	-0.32	3.628
CKAP2L	cytoskeleton associated protein 2-like	-0.36	3.782
CPA3	carboxypeptidase A3 (mast cell)	0.3	-5.08
CPB2	carboxypeptidase B2 (plasma)	0.32	-3.016
CRY2	cryptochrome circadian clock 2	0.32	-4.185
CSTF2	cleavage stimulation factor, 3' pre-RNA, subunit 2, 64kDa	-0.3	4.26
CTNNBIP1	catenin, beta interacting protein 1	0.36	-4.119
CTSH	cathepsin H	0.43	-6.612
CUL4B	cullin 4B	-0.31	4.536
CYB5A	cytochrome b5 type A (microsomal)	0.47	-5.075
CYP4B1	cytochrome P450, family 4, subfamily B, polypeptide 1	0.34	-6.246
DAPK2	death-associated protein kinase 2	0.41	-4.486
DBP	D site of albumin promoter (albumin D-box) binding protein	0.3	-3.238
DCAF8	DDB1 and CUL4 associated factor 8	0.3	-3.741
DCAF17	DDB1 and CUL4 associated factor 17	-0.31	3.747
DENR	density-regulated protein	-0.35	3.881
DEPDC1	DEP domain containing 1	-0.33	4.808
DHRS3	dehydrogenase/reductase (SDR family) member 3	0.34	-3.976
DHRS7B	dehydrogenase/reductase (SDR family) member 7B	0.38	-4.217
DLC1	DLC1 Rho GTPase activating protein	0.37	-5.837
DLGAP5	discs, large (Drosophila) homolog-associated protein 5	-0.34	5.578
DNAJB11	DnaJ (Hsp40) homolog, subfamily B, member 11	-0.3	4.825
DNAJC4	DnaJ (Hsp40) homolog, subfamily C, member 4	0.38	-3.116
DNAJC10	DnaJ (Hsp40) homolog, subfamily C, member 10	-0.32	3.944
DNAJC13	DnaJ (Hsp40) homolog, subfamily C, member 13	-0.31	3.563
DOK4	docking protein 4	0.36	-4.226
DRAM1	DNA-damage regulated autophagy modulator 1	0.36	-3.545
DTL	denticleless E3 ubiquitin protein ligase homolog (Drosophila)	-0.36	5.631
E2F8	E2F transcription factor 8	-0.33	5.451
ECHDC2	enoyl CoA hydratase domain containing 2	0.38	-4.856
ECT2	epithelial cell transforming 2	-0.33	6.837
EFCC1	EF-hand and coiled-coil domain containing 1	0.36	-3.992
EFTUD2	elongation factor Tu GTP binding domain containing 2	-0.3	3.171
ENG	endoglin	0.34	-3.452
ENTPD7	ectonucleoside triphosphate diphosphohydrolase 7	-0.38	3.909
EPHX1	epoxide hydrolase 1, microsomal (xenobiotic)	0.41	-4.662
EPHX2	epoxide hydrolase 2, cytoplasmic	0.35	-3.489
ERCC6L	excision repair cross-complementation group 6-like	-0.36	4.588
ESCO2	establishment of sister chromatid cohesion N-acetyltransferase 2	-0.34	3.96
ESPL1	extra spindle pole bodies like 1, separase	-0.33	5.041
EXO1	exonuclease 1	-0.32	5.38
EZH2	enhancer of zeste 2 polycomb repressive complex 2 subunit	-0.3	5.179
FAAH	fatty acid amide hydrolase	0.36	-4.246
FAM150B	family with sequence similarity 150, member B	0.33	-4.176
FAM184A	family with sequence similarity 184, member A	0.41	-4.344
FAM83D	family with sequence similarity 83, member D	-0.38	3.707
FANCI	Fanconi anemia, complementation group I	-0.35	5.554
FBP1	fructose-1,6-bisphosphatase 1	0.36	-3.757
FBXO5	F-box protein 5	-0.31	4.378
FBXO45	F-box protein 45	-0.35	4.098
FBXW4	F-box and WD repeat domain containing 4	0.48	-4.419
FCGRT	Fc fragment of IgG, receptor, transporter, alpha	0.47	-4.967
FEN1	flap structure-specific endonuclease 1	-0.34	6.041
FOLR1	folate receptor 1 (adult)	0.52	-4.893
FOXA2	forkhead box A2	0.34	-3.42
FOXM1	forkhead box M1	-0.33	7.185
FXYD1	FXYD domain containing ion transport regulator 1	0.31	-5.256
GCN1	GCN1 eIF2 alpha kinase activator homolog	-0.31	3.137
GGT3P	gamma-glutamyltransferase 3 pseudogene	0.34	-3.922
GGTLC1	gamma-glutamyltransferase light chain 1	0.34	-4.597
GGTLC2	gamma-glutamyltransferase light chain 2	0.36	-4.085
GLS2	glutaminase 2 (liver, mitochondrial)	0.33	-4.021
GLTSCR2	glioma tumor suppressor candidate region gene 2	0.31	-4.616
GMPS	guanine monophosphate synthase	-0.3	3.985
GNMT	glycine N-methyltransferase	0.34	-4.583
GPD1L	glycerol-3-phosphate dehydrogenase 1-like	0.49	-4.24
GPR160	G protein-coupled receptor 160	0.37	-3.222
GPX4	glutathione peroxidase 4	0.3	-4.28
GSAP	gamma-secretase activating protein	0.3	-3.357
GSK3B	glycogen synthase kinase 3 beta	-0.33	3.577
GSTT1	glutathione S-transferase theta 1	0.32	-4.188
GTF3C3	general transcription factor IIIC, polypeptide 3, 102kDa	-0.3	3.959
GTSE1	G-2 and S-phase expressed 1	-0.36	4.573
HAGH	hydroxyacylglutathione hydrolase	0.5	-4.916
HELLS	helicase, lymphoid-specific	-0.35	4.68
HJURP	Holliday junction recognition protein	-0.34	5.221
HLA-DMA	major histocompatibility complex, class II, DM alpha	0.36	-4.666
HLA-DPB1	major histocompatibility complex, class II, DP beta 1	0.31	-4.389
HLF	hepatic leukemia factor	0.42	-5.972
HNF1B	HNF1 homeobox B	0.36	-4.964
HNMT	histamine N-methyltransferase	0.34	-3.842
HOPX	HOP homeobox	0.51	-3.667
HOXD1	homeobox D1	0.33	-3.067
HSD17B4	hydroxysteroid (17-beta) dehydrogenase 4	0.38	-3.109
HSD17B6	hydroxysteroid (17-beta) dehydrogenase 6	0.4	-5.746
ICAM5	intercellular adhesion molecule 5, telencephalin	0.31	-4.482
IFT57	intraflagellar transport 57	0.33	-3.962
IL11RA	interleukin 11 receptor, alpha	0.3	-5.269
INPP5K	inositol polyphosphate-5-phosphatase K	0.46	-3.597
IRX3	iroquois homeobox 3	0.36	-3.789
ISCU	iron-sulfur cluster assembly enzyme	0.46	-4.758
IVD	isovaleryl-CoA dehydrogenase	0.52	-3.243
KCTD3	potassium channel tetramerization domain containing 3	-0.32	3.878
KIAA0141	KIAA0141	0.43	-4.857
KIF11	kinesin family member 11	-0.37	7.242
KIF14	kinesin family member 14	-0.37	7.078
KIF15	kinesin family member 15	-0.31	4.962
KIF23	kinesin family member 23	-0.35	6.05
KIF18B	kinesin family member 18B	-0.33	3.276
KIF20B	kinesin family member 20B	-0.35	4.286
KIF2A	kinesin heavy chain member 2A	-0.32	4.854
KIF2C	kinesin family member 2C	-0.34	5.695
KIF4A	kinesin family member 4A	-0.39	5.532
KIFC1	kinesin family member C1	-0.3	4.692
KLF15	Kruppel-like factor 15	0.39	-4.018
KLHDC1	kelch domain containing 1	0.32	-4.098
KLHDC2	kelch domain containing 2	0.35	-3.343
KNTC1	kinetochore associated 1	-0.33	4.544
KPNA2	karyopherin alpha 2 (RAG cohort 1, importin alpha 1)	-0.34	5.176
LETMD1	LETM1 domain containing 1	0.37	-3.735
LMF1	lipase maturation factor 1	0.31	-3.92
LMNB1	lamin B1	-0.3	4.492
LMNB2	lamin B2	-0.35	4.329
LMO3	LIM domain only 3 (rhombotin-like 2)	0.39	-3.139
LRRK2	leucine-rich repeat kinase 2	0.42	-3.963
LTC4S	leukotriene C4 synthase	0.3	-3.048
MALL	mal, T-cell differentiation protein-like	0.51	-4.929
MAOA	monoamine oxidase A	0.32	-5.451
MAPK6	mitogen-activated protein kinase 6	-0.33	5.314
MAPK10	mitogen-activated protein kinase 10	0.31	-4.391
MARC2	mitochondrial amidoxime reducing component 2	0.36	-3.4
MARCKS	myristoylated alanine-rich protein kinase C substrate	-0.33	3.424
MASTL	microtubule associated serine/threonine kinase-like	-0.31	3.129
MBIP	MAP3K12 binding inhibitory protein 1	0.3	-4.418
MCM2	minichromosome maintenance complex component 2	-0.31	5.169
MCM4	minichromosome maintenance complex component 4	-0.36	5.187
MCM6	minichromosome maintenance complex component 6	-0.34	5.682
MCM10	minichromosome maintenance 10 replication initiation factor	-0.32	5.788
MED11	mediator complex subunit 11	0.4	-3.995
MELK	maternal embryonic leucine zipper kinase	-0.35	7.511
MFN1	mitofusin 1	-0.32	3.795
MGLL	monoglyceride lipase	0.36	-4.201
MID1IP1	MID1 interacting protein 1	0.41	-3.454
MKI67	marker of proliferation Ki-67	-0.36	5.447
MPC1	mitochondrial pyruvate carrier 1	0.44	-4.317
MSH6	mutS homolog 6	-0.32	4.847
NAPA	N-ethylmaleimide-sensitive factor attachment protein, alpha	0.36	-3.322
NAPSA	napsin A aspartic peptidase	0.54	-4.258
NAPSB	napsin B aspartic peptidase, pseudogene	0.31	-3.098
NCAPD3	non-SMC condensin II complex, subunit D3	-0.34	3.624
NCAPG	non-SMC condensin I complex, subunit G	-0.34	4.962
NCAPG2	non-SMC condensin II complex, subunit G2	-0.35	5.393
NCAPH	non-SMC condensin I complex, subunit H	-0.36	4.352
NCBP1	nuclear cap binding protein subunit 1, 80kDa	-0.3	5.137
NDC80	NDC80 kinetochore complex component	-0.3	5.666
NEDD1	neural precursor cell expressed, developmentally down-regulated 1	-0.32	3.142
NEK2	NIMA-related kinase 2	-0.34	4.401
NICN1	nicolin 1	0.41	-3.504
NINJ2	ninjurin 2	0.44	-3.846
NKX2-1	NK2 homeobox 1	0.48	-5.533
NME3	NME/NM23 nucleoside diphosphate kinase 3	0.3	-3.271
NOD1	nucleotide-binding oligomerization domain containing 1	0.4	-3.247
NOSTRIN	nitric oxide synthase trafficking	0.3	-3.005
NPC2	Niemann-Pick disease, type C2	0.56	-5.036
NRBP1	nuclear receptor binding protein 1	-0.3	3.144
NUDT16L1	nudix (nucleoside diphosphate linked moiety X)-type motif 16-like 1	0.35	-3.655
NUP62	nucleoporin 62kDa	-0.32	3.203
NUP205	nucleoporin 205kDa	-0.32	3.134
NUSAP1	nucleolar and spindle associated protein 1	-0.34	6.421
OMA1	OMA1 zinc metallopeptidase	0.33	-3.901
OPA1	optic atrophy 1 (autosomal dominant)	-0.34	3.377
PAK2	p21 protein (Cdc42/Rac)-activated kinase 2	-0.34	5.573
PATL1	protein associated with topoisomerase II homolog 1 (yeast)	-0.41	4.159
PAWR	PRKC, apoptosis, WT1, regulator	-0.35	3.794
PEBP1	phosphatidylethanolamine binding protein 1	0.43	-5.16
PEBP4	phosphatidylethanolamine-binding protein 4	0.54	-4.029
PGM3	phosphoglucomutase 3	-0.32	4.873
PHACTR1	phosphatase and actin regulator 1	0.38	-4.011
PHYHD1	phytanoyl-CoA dioxygenase domain containing 1	0.34	-3.186
PHYKPL	5-phosphohydroxy-L-lysine phospho-lyase	0.32	-3.531
PLA2G10	phospholipase A2, group X	0.31	-3.684
PLA2G12B	phospholipase A2, group XIIB	0.49	-3.241
PLA2G1B	phospholipase A2, group IB (pancreas)	0.31	-5.764
PLA2G4F	phospholipase A2, group IVF	0.46	-3.282
PLK1	polo-like kinase 1	-0.36	4.526
PLK4	polo-like kinase 4	-0.35	5.688
PLLP	plasmolipin	0.46	-4.134
PMF1/PMF1-BGLAP	polyamine-modulated factor 1	0.37	-3.184
PMM1	phosphomannomutase 1	0.53	-4.87
POLQ	polymerase (DNA directed), theta	-0.34	5.235
POLR2C	polymerase (RNA) II (DNA directed) polypeptide C, 33kDa	0.35	-3.746
PPP2R5A	protein phosphatase 2, regulatory subunit B', alpha	0.49	-3.3
PRC1	protein regulator of cytokinesis 1	-0.35	6.224
PRKDC	protein kinase, DNA-activated, catalytic polypeptide	-0.35	4.167
PSMD11	proteasome 26S subunit, non-ATPase 11	-0.3	3.3
R3HDM1	R3H domain containing 1	-0.4	3.105
RAB17	RAB17, member RAS oncogene family	0.31	-3.279
RACGAP1	Rac GTPase activating protein 1	-0.32	6.348
RAD51	RAD51 recombinase	-0.33	5.767
RAD51AP1	RAD51 associated protein 1	-0.3	6.073
RAD54L	RAD54-like (S. cerevisiae)	-0.33	4.808
RAP1GAP	RAP1 GTPase activating protein	0.33	-5.138
RBM28	RNA binding motif protein 28	-0.31	4.329
RBPMS	RNA binding protein with multiple splicing	0.38	-3.804
RCAN2	regulator of calcineurin 2	0.39	-3.714
RECQL	RecQ helicase-like	-0.32	4.638
REEP5	receptor accessory protein 5	0.41	-3.176
RFTN1	raftlin, lipid raft linker 1	0.46	-5.542
RHOBTB2	Rho-related BTB domain containing 2	0.32	-6.064
RIF1	replication timing regulatory factor 1	-0.39	3.387
RILP	Rab interacting lysosomal protein	0.5	-3.384
RNASE1	ribonuclease, RNase A family, 1 (pancreatic)	0.45	-5.367
ROGDI	rogdi homolog	0.48	-4.029
RPL3	ribosomal protein L3	0.33	-3.247
RPLP2	ribosomal protein, large, P2	0.34	-3.908
RPRD1B	regulation of nuclear pre-mRNA domain containing 1B	-0.34	3.203
RPS6KA1	ribosomal protein S6 kinase, 90kDa, polypeptide 1	0.46	-5.325
RRM1	ribonucleotide reductase M1	-0.3	4.965
RRM2	ribonucleotide reductase M2	-0.33	7.183
SAMD8	sterile alpha motif domain containing 8	-0.32	3.221
SAT2	spermidine/spermine N1-acetyltransferase family member 2	0.35	-5.533
SCGB3A1	secretoglobin, family 3A, member 1	0.33	-4.582
SCGB3A2	secretoglobin, family 3A, member 2	0.46	-3.396
SCTR	secretin receptor	0.42	-4.417
SELENBP1	selenium binding protein 1	0.54	-6.059
SEPW1	selenoprotein W, 1	0.44	-5.257
SFTA3	surfactant associated 3	0.57	-3.961
SFTPB	surfactant protein B	0.48	-5.204
SFTPC	surfactant protein C	0.31	-4.513
SFTPD	surfactant protein D	0.41	-5.367
SGF29	SAGA complex associated factor 29	0.41	-4.706
SGOL2	shugoshin-like 2 (S. pombe)	-0.34	5.455
SHCBP1	SHC SH2-domain binding protein 1	-0.34	6.237
SHROOM4	shroom family member 4	0.3	-3.412
SIGLEC17P	sialic acid binding Ig-like lectin 17, pseudogene	0.31	-4.856
SIRT3	sirtuin 3	0.45	-4.221
SKA1	spindle and kinetochore associated complex subunit 1	-0.3	3.656
SKA3	spindle and kinetochore associated complex subunit 3	-0.32	3.654
SKIL	SKI-like proto-oncogene	-0.34	5.375
SLC25A38	solute carrier family 25, member 38	0.48	-3.101
SLC26A9	solute carrier family 26 (anion exchanger), member 9	0.32	-3.51
SLC27A3	solute carrier family 27 (fatty acid transporter), member 3	0.3	-4.919
SMARCD3	SWI/SNF related, matrix associated, actin dependent regulator of chromatin, subfamily d, member 3	0.32	-3.788
SMC6	structural maintenance of chromosomes 6	-0.38	3.595
SNX25	sorting nexin 25	0.39	-4.225
SNX30	sorting nexin family member 30	0.36	-3.295
SOD3	superoxide dismutase 3, extracellular	0.41	-3.578
SPAG5	sperm associated antigen 5	-0.33	4.464
SSRP1	structure specific recognition protein 1	-0.31	3.248
ST3GAL5	ST3 beta-galactoside alpha-2,3-sialyltransferase 5	0.41	-4.985
ST6GALNAC4	ST6 (alpha-N-acetyl-neuraminyl-2,3-beta-galactosyl-1,3)-N-acetylgalactosaminide alpha-2,6-sialyltransferase 4	0.49	-3.007
STAG1	stromal antigen 1	-0.34	3.161
STIL	SCL/TAL1 interrupting locus	-0.38	5.504
STXBP1	syntaxin binding protein 1	0.4	-4.883
SUOX	sulfite oxidase	0.33	-4.948
SUSD2	sushi domain containing 2	0.4	-5.6
SYF2	SYF2 pre-mRNA-splicing factor	0.35	-3.024
SYNC	syncoilin, intermediate filament protein	0.35	-4.103
SYNJ2	synaptojanin 2	-0.37	3.092
TAPT1	transmembrane anterior posterior transformation 1	0.38	-4.272
TARS	threonyl-tRNA synthetase	-0.32	4.755
TEF	thyrotrophic embryonic factor	0.4	-4.113
TET3	tet methylcytosine dioxygenase 3	-0.3	3.012
TIMELESS	timeless circadian clock	-0.33	3.515
TLK1	tousled-like kinase 1	-0.33	3.405
TMEM91	transmembrane protein 91	0.44	-3.061
TMEM125	transmembrane protein 125	0.53	-4.02
TMEM163	transmembrane protein 163	0.5	-4.249
TMEM41B	transmembrane protein 41B	0.31	-3.731
TNFSF12	tumor necrosis factor (ligand) superfamily, member 12	0.35	-3.023
TNS2	tensin 2	0.33	-5.147
TOP2A	topoisomerase (DNA) II alpha	-0.33	6.317
TOPBP1	topoisomerase (DNA) II binding protein 1	-0.36	5.183
TPSAB1/TPSB2	tryptase alpha/beta 1	0.31	-3.04
TPX2	TPX2, microtubule-associated	-0.35	7.096
TRIP12	thyroid hormone receptor interactor 12	-0.34	4.874
TRIP13	thyroid hormone receptor interactor 13	-0.3	6.822
TSPAN4	tetraspanin 4	0.46	-4.479
TTK	TTK protein kinase	-0.34	6.96
UBA6	ubiquitin-like modifier activating enzyme 6	-0.36	4.629
UBTD1	ubiquitin domain containing 1	0.61	-4.453
UCK2	uridine-cytidine kinase 2	-0.34	6.854
UHRF1	ubiquitin-like with PHD and ring finger domains 1	-0.33	3.217
UNC13B	unc-13 homolog B (C. elegans)	0.3	-5.481
USP14	ubiquitin specific peptidase 14 (tRNA-guanine transglycosylase)	-0.32	3.064
VAMP2	vesicle-associated membrane protein 2 (synaptobrevin 2)	0.38	-3.847
VANGL1	VANGL planar cell polarity protein 1	-0.33	5.45
VRK2	vaccinia related kinase 2	-0.34	5.757
WDHD1	WD repeat and HMG-box DNA binding protein 1	-0.33	5.63
YPEL5	yippee-like 5	0.35	-3.698
YWHAG	tyrosine 3-monooxygenase/tryptophan 5-monooxygenase activation protein, gamma	-0.31	3.204
ZBTB4	zinc finger and BTB domain containing 4	0.3	-4.48
ZDHHC16	zinc finger, DHHC-type containing 16	0.32	-3.672
ZMYND12	zinc finger, MYND-type containing 12	0.38	-4.35
ZNF563	zinc finger protein 563	0.31	-3.019
ZNF385B	zinc finger protein 385B	0.48	-3.658
ZSWIM7	zinc finger, SWIM-type containing 7	0.45	-4.231
ZW10	zw10 kinetochore protein	-0.31	4.019
ZWILCH	zwilch kinetochore protein	-0.34	5.614
ZWINT	ZW10 interacting kinetochore protein	-0.31	6.583

## Sheet: LUAD_AK1 PRECOG TCGA z-score
Symbol	Entrez Gene Name	CORREL_AK1	TCGA Survival z-score
ABCA3	ATP-binding cassette, sub-family A (ABC1), member 3	0.36	-2.93
ABCC6	ATP-binding cassette, sub-family C (CFTR/MRP), member 6	0.41	-2.774
ACADSB	acyl-CoA dehydrogenase, short/branched chain	0.4	-2.419
ACBD4	acyl-CoA binding domain containing 4	0.31	-2.246
ACOXL	acyl-CoA oxidase-like	0.42	-2.989
ACTN1	actinin, alpha 1	-0.3	3.01
ADGRD1	adhesion G protein-coupled receptor D1	0.3	-3.014
ADGRF5	adhesion G protein-coupled receptor F5	0.3	-3.504
AGPAT2	1-acylglycerol-3-phosphate O-acyltransferase 2	0.34	-2.489
AK2	adenylate kinase 2	0.37	-2.178
ALAD	aminolevulinate dehydratase	0.34	-2.447
ALDH2	aldehyde dehydrogenase 2 family (mitochondrial)	0.38	-2.569
ALOX15B	arachidonate 15-lipoxygenase, type B	0.35	-3.632
APLP2	amyloid beta (A4) precursor-like protein 2	0.32	-2.276
ARHGAP11A	Rho GTPase activating protein 11A	-0.35	3.181
ARHGAP11B	Rho GTPase activating protein 11B	-0.32	2.48
ARRDC3	arrestin domain containing 3	0.37	-2.256
ASAP1	ArfGAP with SH3 domain, ankyrin repeat and PH domain 1	-0.4	2.809
ASPM	abnormal spindle microtubule assembly	-0.36	2.662
ATAD3C	ATPase family, AAA domain containing 3C	0.37	-2.525
B3GNT8	UDP-GlcNAc:betaGal beta-1,3-N-acetylglucosaminyltransferase 8	0.46	-4.072
BDH2	3-hydroxybutyrate dehydrogenase, type 2	0.4	-2.467
BICD1	bicaudal D homolog 1 (Drosophila)	-0.33	2.085
BLM	Bloom syndrome, RecQ helicase-like	-0.3	2.328
BTBD9	BTB (POZ) domain containing 9	0.32	-3.408
BTG2	BTG family, member 2	0.31	-3.008
BUB1	BUB1 mitotic checkpoint serine/threonine kinase	-0.35	2.035
CACNA2D2	calcium channel, voltage-dependent, alpha 2/delta subunit 2	0.33	-2.979
CAPN3	calpain 3	0.37	-2.498
CAPN12	calpain 12	0.33	-2.391
CASC5	cancer susceptibility candidate 5	-0.36	2.521
CCDC159	coiled-coil domain containing 159	0.31	-2.209
CCNA2	cyclin A2	-0.33	3.095
CD63	CD63 molecule	0.41	-2.191
CD302	CD302 molecule	0.39	-2.939
CDC27	cell division cycle 27	-0.34	2.047
CDC25A	cell division cycle 25A	-0.3	2.612
CDCA2	cell division cycle associated 2	-0.34	2.46
CDCA5	cell division cycle associated 5	-0.35	2.893
CDK2	cyclin-dependent kinase 2	-0.31	2.51
CDKL2	cyclin-dependent kinase-like 2 (CDC2-related kinase)	0.37	-2.353
CEBPA	CCAAT/enhancer binding protein (C/EBP), alpha	0.32	-2.363
CENPA	centromere protein A	-0.31	2.424
CENPE	centromere protein E, 312kDa	-0.35	2.871
CENPF	centromere protein F, 350/400kDa	-0.34	2.475
CENPI	centromere protein I	-0.36	2.305
CENPO	centromere protein O	-0.36	2.005
CEP55	centrosomal protein 55kDa	-0.34	2.849
CEP135	centrosomal protein 135kDa	-0.3	2.273
CGNL1	cingulin-like 1	0.31	-2.287
CHADL	chondroadherin-like	0.36	-3.52
CHEK1	checkpoint kinase 1	-0.35	2.914
CHIA	chitinase, acidic	0.36	-2.484
CIRBP	cold inducible RNA binding protein	0.36	-2.633
CISH	cytokine inducible SH2-containing protein	0.51	-3.314
CKAP4	cytoskeleton-associated protein 4	-0.33	2.361
CKAP2L	cytoskeleton associated protein 2-like	-0.36	2.341
CLSPN	claspin	-0.32	2.088
CPT2	carnitine palmitoyltransferase 2	0.35	-3.124
CRB3	crumbs family member 3	0.32	-3.492
CTSH	cathepsin H	0.43	-3.286
CUL4B	cullin 4B	-0.31	2.443
CYB5A	cytochrome b5 type A (microsomal)	0.47	-2.382
CYP4B1	cytochrome P450, family 4, subfamily B, polypeptide 1	0.34	-3.089
DAPK2	death-associated protein kinase 2	0.41	-2.858
DBP	D site of albumin promoter (albumin D-box) binding protein	0.3	-3.473
DENR	density-regulated protein	-0.35	2.684
DEPDC1	DEP domain containing 1	-0.33	2.724
DHX37	DEAH (Asp-Glu-Ala-His) box polypeptide 37	-0.3	2.094
DLGAP5	discs, large (Drosophila) homolog-associated protein 5	-0.34	2.874
DOK4	docking protein 4	0.36	-2.497
DSCC1	DNA replication and sister chromatid cohesion 1	-0.3	2.756
DTL	denticleless E3 ubiquitin protein ligase homolog (Drosophila)	-0.36	2.506
ECHDC2	enoyl CoA hydratase domain containing 2	0.38	-2.878
ECT2	epithelial cell transforming 2	-0.33	2.492
EHBP1	EH domain binding protein 1	-0.31	3.432
EPHX1	epoxide hydrolase 1, microsomal (xenobiotic)	0.41	-3.258
ESCO2	establishment of sister chromatid cohesion N-acetyltransferase 2	-0.34	2.006
ESPL1	extra spindle pole bodies like 1, separase	-0.33	2.45
ESYT3	extended synaptotagmin-like protein 3	0.36	-4.548
EXO1	exonuclease 1	-0.32	2.806
FAAH	fatty acid amide hydrolase	0.36	-4.438
FAM184A	family with sequence similarity 184, member A	0.41	-2.892
FAM72A	family with sequence similarity 72, member A	-0.33	3.076
FAM72B	family with sequence similarity 72, member B	-0.32	3.32
FAM72C/FAM72D	family with sequence similarity 72, member D	-0.31	3.394
FAM83D	family with sequence similarity 83, member D	-0.38	2.853
FANCB	Fanconi anemia, complementation group B	-0.34	2.037
FANCI	Fanconi anemia, complementation group I	-0.35	2.603
FBP1	fructose-1,6-bisphosphatase 1	0.36	-3.771
FBXO5	F-box protein 5	-0.31	2.969
FCGRT	Fc fragment of IgG, receptor, transporter, alpha	0.47	-3.283
FEN1	flap structure-specific endonuclease 1	-0.34	2.136
FOLR1	folate receptor 1 (adult)	0.52	-2.428
FOXM1	forkhead box M1	-0.33	3.004
GALNT11	polypeptide N-acetylgalactosaminyltransferase 11	0.32	-3.494
GANC	glucosidase, alpha; neutral C	0.5	-2.468
GGT6	gamma-glutamyltransferase 6	0.3	-2.31
GGT3P	gamma-glutamyltransferase 3 pseudogene	0.34	-2.795
GGTLC1	gamma-glutamyltransferase light chain 1	0.34	-3.844
GHDC	GH3 domain containing	0.32	-2.599
GLOD5	glyoxalase domain containing 5	0.51	-2.76
GLS2	glutaminase 2 (liver, mitochondrial)	0.33	-3.836
GMPS	guanine monophosphate synthase	-0.3	3.05
GNMT	glycine N-methyltransferase	0.34	-2.06
GPD1L	glycerol-3-phosphate dehydrogenase 1-like	0.49	-3.552
GPR108	G protein-coupled receptor 108	0.31	-2.267
GPR160	G protein-coupled receptor 160	0.37	-2.905
GPRC5C	G protein-coupled receptor, class C, group 5, member C	0.34	-2.108
GSG2	germ cell associated 2 (haspin)	-0.36	2.515
GTSE1	G-2 and S-phase expressed 1	-0.36	2.738
HAGH	hydroxyacylglutathione hydrolase	0.5	-3.118
HJURP	Holliday junction recognition protein	-0.34	2.737
HLA-DMA	major histocompatibility complex, class II, DM alpha	0.36	-2.289
HLF	hepatic leukemia factor	0.42	-2.952
HNF1B	HNF1 homeobox B	0.36	-2.242
HNRNPR	heterogeneous nuclear ribonucleoprotein R	-0.3	2.253
HOPX	HOP homeobox	0.51	-2.889
HSD17B6	hydroxysteroid (17-beta) dehydrogenase 6	0.4	-2.04
HSD17B11	hydroxysteroid (17-beta) dehydrogenase 11	0.35	-2.29
INCENP	inner centromere protein antigens 135/155kDa	-0.36	2.28
IRX3	iroquois homeobox 3	0.36	-2.406
ISCU	iron-sulfur cluster assembly enzyme	0.46	-2.007
IVD	isovaleryl-CoA dehydrogenase	0.52	-4.215
KCTD3	potassium channel tetramerization domain containing 3	-0.32	2.645
KIAA1524	KIAA1524	-0.35	2.37
KIF11	kinesin family member 11	-0.37	2.632
KIF14	kinesin family member 14	-0.37	3.031
KIF23	kinesin family member 23	-0.35	2.724
KIF18B	kinesin family member 18B	-0.33	2.013
KIF20B	kinesin family member 20B	-0.35	2.942
KIF2C	kinesin family member 2C	-0.34	2.057
KIF4A	kinesin family member 4A	-0.39	2.556
KIF4B	kinesin family member 4B	-0.32	2.815
KIFC1	kinesin family member C1	-0.3	2.011
KLHDC9	kelch domain containing 9	0.3	-2.752
KLHDC8B	kelch domain containing 8B	0.46	-3.34
KPNA2	karyopherin alpha 2 (RAG cohort 1, importin alpha 1)	-0.34	2.338
KRT27	keratin 27, type I	0.42	-2.423
LBR	lamin B receptor	-0.3	2.254
LMNB1	lamin B1	-0.3	2.57
LMNB2	lamin B2	-0.35	2.621
LMO3	LIM domain only 3 (rhombotin-like 2)	0.39	-3.517
LOC400794	uncharacterized LOC400794	0.36	-2.092
LRP2BP	LRP2 binding protein	0.34	-2.255
LTA4H	leukotriene A4 hydrolase	0.42	-2.438
MALL	mal, T-cell differentiation protein-like	0.51	-3.315
MAOA	monoamine oxidase A	0.32	-2.53
MASTL	microtubule associated serine/threonine kinase-like	-0.31	2.413
MBIP	MAP3K12 binding inhibitory protein 1	0.3	-4.083
MBL1P	mannose-binding lectin (protein A) 1, pseudogene	0.35	-2.182
MCM4	minichromosome maintenance complex component 4	-0.36	2.461
MCM10	minichromosome maintenance 10 replication initiation factor	-0.32	2.134
MEGF9	multiple EGF-like-domains 9	0.3	-2.487
MELK	maternal embryonic leucine zipper kinase	-0.35	2.258
MKI67	marker of proliferation Ki-67	-0.36	2.774
MMS22L	MMS22-like, DNA repair protein	-0.33	2.387
MOAP1	modulator of apoptosis 1	0.42	-3.442
MTBP	MDM2 binding protein	-0.31	2.862
MYBPHL	myosin binding protein H-like	0.56	-2.622
NAA25	N(alpha)-acetyltransferase 25, NatB auxiliary subunit	-0.3	2.098
NAPSA	napsin A aspartic peptidase	0.54	-3.572
NCAPD2	non-SMC condensin I complex, subunit D2	-0.32	2.682
NCAPG	non-SMC condensin I complex, subunit G	-0.34	2.838
NCAPG2	non-SMC condensin II complex, subunit G2	-0.35	2.402
NCAPH	non-SMC condensin I complex, subunit H	-0.36	2.432
NCBP1	nuclear cap binding protein subunit 1, 80kDa	-0.3	2.083
NDC80	NDC80 kinetochore complex component	-0.3	2.507
NEDD1	neural precursor cell expressed, developmentally down-regulated 1	-0.32	3.306
NEK2	NIMA-related kinase 2	-0.34	2.446
NKX2-1	NK2 homeobox 1	0.48	-4.208
NPC2	Niemann-Pick disease, type C2	0.56	-2.59
NUDT16L1	nudix (nucleoside diphosphate linked moiety X)-type motif 16-like 1	0.35	-2.611
NUSAP1	nucleolar and spindle associated protein 1	-0.34	2.058
PAK2	p21 protein (Cdc42/Rac)-activated kinase 2	-0.34	2.013
PARM1	prostate androgen-regulated mucin-like protein 1	0.3	-4.5
PAWR	PRKC, apoptosis, WT1, regulator	-0.35	2.095
PHYHD1	phytanoyl-CoA dioxygenase domain containing 1	0.34	-2.165
PIK3CA	phosphatidylinositol-4,5-bisphosphate 3-kinase, catalytic subunit alpha	-0.31	2.533
PIP5KL1	phosphatidylinositol-4-phosphate 5-kinase-like 1	0.51	-2.103
PLA2G12B	phospholipase A2, group XIIB	0.49	-2.323
PLA2G4F	phospholipase A2, group IVF	0.46	-3.167
PLD3	phospholipase D family, member 3	0.33	-2.77
PLK1	polo-like kinase 1	-0.36	3.029
PLK4	polo-like kinase 4	-0.35	2.114
POLQ	polymerase (DNA directed), theta	-0.34	2.065
PPT2	palmitoyl-protein thioesterase 2	-0.35	2.536
PRC1	protein regulator of cytokinesis 1	-0.35	2.777
PRR11	proline rich 11	-0.36	2.176
PRR15L	proline rich 15-like	0.36	-2.167
PSMD11	proteasome 26S subunit, non-ATPase 11	-0.3	2.248
PUS10	pseudouridylate synthase 10	0.37	-2.735
PXMP4	peroxisomal membrane protein 4, 24kDa	0.37	-2.965
RAB17	RAB17, member RAS oncogene family	0.31	-2.715
RAB25	RAB25, member RAS oncogene family	0.32	-2.907
RAB35	RAB35, member RAS oncogene family	-0.3	3.32
RACGAP1	Rac GTPase activating protein 1	-0.32	2.851
RAD51AP1	RAD51 associated protein 1	-0.3	2.042
RAD54B	RAD54 homolog B (S. cerevisiae)	-0.3	2.627
RAP1GAP	RAP1 GTPase activating protein	0.33	-2.933
RBPMS	RNA binding protein with multiple splicing	0.38	-2.662
RECQL	RecQ helicase-like	-0.32	2.901
RGS3	regulator of G-protein signaling 3	0.31	-2.564
RHOBTB2	Rho-related BTB domain containing 2	0.32	-2.395
ROGDI	rogdi homolog	0.48	-3.482
RPRD1B	regulation of nuclear pre-mRNA domain containing 1B	-0.34	2.3
RPS6KA1	ribosomal protein S6 kinase, 90kDa, polypeptide 1	0.46	-2.588
RRM2	ribonucleotide reductase M2	-0.33	2.598
RSRC1	arginine/serine-rich coiled-coil 1	-0.3	2.281
SCGB3A1	secretoglobin, family 3A, member 1	0.33	-2.858
SCP2	sterol carrier protein 2	0.36	-2.596
SELENBP1	selenium binding protein 1	0.54	-3.025
SEPW1	selenoprotein W, 1	0.44	-3.002
SFTA2	surfactant associated 2	0.45	-2.742
SFTA3	surfactant associated 3	0.57	-3.903
SFTA1P	surfactant associated 1, pseudogene	0.61	-2.556
SFTPB	surfactant protein B	0.48	-3.705
SGF29	SAGA complex associated factor 29	0.41	-2.152
SGOL1	shugoshin-like 1 (S. pombe)	-0.33	2.312
SGOL2	shugoshin-like 2 (S. pombe)	-0.34	2.384
SHCBP1	SHC SH2-domain binding protein 1	-0.34	3.396
SKA1	spindle and kinetochore associated complex subunit 1	-0.3	2.74
SKA3	spindle and kinetochore associated complex subunit 3	-0.32	2.558
SLC25A4	solute carrier family 25 (mitochondrial carrier; adenine nucleotide translocator), member 4	0.49	-3.094
SLC38A2	solute carrier family 38, member 2	-0.31	2.922
SNX30	sorting nexin family member 30	0.36	-3.247
SPAG5	sperm associated antigen 5	-0.33	2.35
ST3GAL5	ST3 beta-galactoside alpha-2,3-sialyltransferase 5	0.41	-3.39
ST6GALNAC4	ST6 (alpha-N-acetyl-neuraminyl-2,3-beta-galactosyl-1,3)-N-acetylgalactosaminide alpha-2,6-sialyltransferase 4	0.49	-2.039
STXBP1	syntaxin binding protein 1	0.4	-2.507
STXBP5	syntaxin binding protein 5 (tomosyn)	-0.32	3.146
SULT1A1	sulfotransferase family, cytosolic, 1A, phenol-preferring, member 1	0.34	-2.243
SULT1A2	sulfotransferase family, cytosolic, 1A, phenol-preferring, member 2	0.43	-2.256
SUOX	sulfite oxidase	0.33	-3.051
TAPT1	transmembrane anterior posterior transformation 1	0.38	-2.557
TCEA3	transcription elongation factor A (SII), 3	0.48	-2.311
TCTA	T-cell leukemia translocation altered	0.34	-2.982
TMEM59	transmembrane protein 59	0.3	-3.066
TMEM125	transmembrane protein 125	0.53	-4.223
TMEM163	transmembrane protein 163	0.5	-2.824
TMEM213	transmembrane protein 213	0.33	-2.033
TMEM150A	transmembrane protein 150A	0.32	-2.339
TMEM50B	transmembrane protein 50B	0.33	-2.518
TMEM63B	transmembrane protein 63B	0.34	-2.192
TMTC3	transmembrane and tetratricopeptide repeat containing 3	-0.3	2.055
TNFSF13	tumor necrosis factor (ligand) superfamily, member 13	0.31	-2.281
TPX2	TPX2, microtubule-associated	-0.35	3.096
TRIP13	thyroid hormone receptor interactor 13	-0.3	2.33
TTC19	tetratricopeptide repeat domain 19	0.3	-2.033
TTK	TTK protein kinase	-0.34	2.166
TUSC2	tumor suppressor candidate 2	0.33	-2.125
UBA6	ubiquitin-like modifier activating enzyme 6	-0.36	2.242
UBTD1	ubiquitin domain containing 1	0.61	-2.229
UCK2	uridine-cytidine kinase 2	-0.34	2.551
UNC13B	unc-13 homolog B (C. elegans)	0.3	-2.963
VAMP8	vesicle-associated membrane protein 8	0.38	-2.747
VANGL1	VANGL planar cell polarity protein 1	-0.33	2.526
WDHD1	WD repeat and HMG-box DNA binding protein 1	-0.33	2.502
WFDC2	WAP four-disulfide core domain 2	0.42	-3.161
YPEL3	yippee-like 3	0.3	-2.436
YPEL5	yippee-like 5	0.35	-2.388
ZBTB4	zinc finger and BTB domain containing 4	0.3	-2.232
ZCWPW2	zinc finger, CW type with PWWP domain 2	0.36	-2.502
ZER1	zyg-11 related, cell cycle regulator	0.37	-2.732
ZMYND12	zinc finger, MYND-type containing 12	0.38	-2.522
ZNF429	zinc finger protein 429	0.37	-2.689
ZNF563	zinc finger protein 563	0.31	-2.894
ZNF763	zinc finger protein 763	0.32	-2.351
ZWILCH	zwilch kinetochore protein	-0.34	2.538
ZWINT	ZW10 interacting kinetochore protein	-0.31	2.022

## Sheet: LUAD_AK4_PRECOG meta Z-scores
Symbol	Entrez Gene Name	CORREL_AK4	PRECOG Survival z-score
ACAT2	acetyl-CoA acetyltransferase 2	0.36	3.136
ACTL6A	actin-like 6A	0.47	3.372
ACTR3	ARP3 actin-related protein 3 homolog (yeast)	0.49	4.837
ADGRD1	adhesion G protein-coupled receptor D1	-0.34	-3.003
ADGRF5	adhesion G protein-coupled receptor F5	-0.32	-6.593
ADM	adrenomedullin	0.32	6.72
AGPS	alkylglycerone phosphate synthase	0.3	5.461
ALDOA	aldolase A, fructose-bisphosphate	0.4	5.053
ALYREF	Aly/REF export factor	0.35	4.224
ANKIB1	ankyrin repeat and IBR domain containing 1	0.32	3.121
ANXA2P1	annexin A2 pseudogene 1	0.3	4.807
AP2M1	adaptor-related protein complex 2, mu 1 subunit	0.37	4.164
AP2S1	adaptor-related protein complex 2, sigma 1 subunit	0.32	4.704
AQP3	aquaporin 3 (Gill blood group)	-0.32	-4.349
ARHGAP11A	Rho GTPase activating protein 11A	0.31	4.666
ARHGEF1	Rho guanine nucleotide exchange factor (GEF) 1	-0.33	-4.679
ARL6IP1	ADP-ribosylation factor-like 6 interacting protein 1	0.36	3.079
ARNTL2	aryl hydrocarbon receptor nuclear translocator-like 2	0.34	7.936
ARPC2	actin related protein 2/3 complex, subunit 2, 34kDa	0.4	3.25
ARPC1A	actin related protein 2/3 complex, subunit 1A, 41kDa	0.35	3.196
ASF1B	anti-silencing function 1B histone chaperone	0.36	3.778
ATAD2	ATPase family, AAA domain containing 2	0.31	4.775
ATG3	autophagy related 3	0.47	3.183
ATG5	autophagy related 5	0.35	4.102
ATL3	atlastin GTPase 3	0.36	4.45
ATP13A3	ATPase type 13A3	0.34	4.644
ATP5C1	ATP synthase, H+ transporting, mitochondrial F1 complex, gamma polypeptide 1	0.3	4.76
ATP5F1	ATP synthase, H+ transporting, mitochondrial Fo complex, subunit B1	0.41	3.704
ATP5G3	ATP synthase, H+ transporting, mitochondrial Fo complex, subunit C3 (subunit 9)	0.38	5.241
ATP5J2	ATP synthase, H+ transporting, mitochondrial Fo complex, subunit F2	0.4	5.218
AURKA	aurora kinase A	0.39	4.242
AURKB	aurora kinase B	0.35	3.311
AVL9	AVL9 homolog (S. cerevisiase)	0.3	5.107
B3GALNT1	beta-1,3-N-acetylgalactosaminyltransferase 1 (globoside blood group)	0.35	4.719
B3GNT5	UDP-GlcNAc:betaGal beta-1,3-N-acetylglucosaminyltransferase 5	0.35	3.813
B3GNT8	UDP-GlcNAc:betaGal beta-1,3-N-acetylglucosaminyltransferase 8	-0.32	-3.644
BBS1	Bardet-Biedl syndrome 1	-0.3	-3.855
BCL10	B-cell CLL/lymphoma 10	0.35	3.651
BEND6	BEN domain containing 6	0.34	4.239
BIRC5	baculoviral IAP repeat containing 5	0.45	5.399
BOLA3	bolA family member 3	0.37	4.178
BTBD9	BTB (POZ) domain containing 9	-0.4	-3.184
BUB1	BUB1 mitotic checkpoint serine/threonine kinase	0.36	4.95
BUB3	BUB3 mitotic checkpoint protein	0.46	3.236
BUB1B	BUB1 mitotic checkpoint serine/threonine kinase B	0.3	7.165
BUD31	BUD31 homolog	0.43	3.79
CACNA2D2	calcium channel, voltage-dependent, alpha 2/delta subunit 2	-0.33	-5.662
CALU	calumenin	0.35	4.487
CASP3	caspase 3, apoptosis-related cysteine peptidase	0.32	3.578
CBX3	chromobox homolog 3	0.32	4.329
CCDC58	coiled-coil domain containing 58	0.54	3.54
CCDC109B	coiled-coil domain containing 109B	0.32	3.411
CCDC90B	coiled-coil domain containing 90B	0.42	5.052
CCNA2	cyclin A2	0.45	5.759
CCNB1	cyclin B1	0.47	6.889
CCNB2	cyclin B2	0.31	6.368
CCNE2	cyclin E2	0.36	5.168
CCT4	chaperonin containing TCP1, subunit 4 (delta)	0.46	4.917
CCT5	chaperonin containing TCP1, subunit 5 (epsilon)	0.35	3.731
CCT7	chaperonin containing TCP1, subunit 7 (eta)	0.34	4.277
CD58	CD58 molecule	0.31	3.626
CD302	CD302 molecule	-0.34	-6.133
CDC6	cell division cycle 6	0.36	7.261
CDC20	cell division cycle 20	0.42	5.913
CDC27	cell division cycle 27	0.31	5.443
CDC45	cell division cycle 45	0.34	3.74
CDC25A	cell division cycle 25A	0.36	3.409
CDC25C	cell division cycle 25C	0.42	3.899
CDCA2	cell division cycle associated 2	0.32	4.281
CDCA3	cell division cycle associated 3	0.36	3.983
CDCA4	cell division cycle associated 4	0.46	4.091
CDCA5	cell division cycle associated 5	0.34	4.879
CDCA8	cell division cycle associated 8	0.4	5.676
CDCP1	CUB domain containing protein 1	0.33	5.105
CDK1	cyclin-dependent kinase 1	0.44	3.482
CDK2	cyclin-dependent kinase 2	0.39	3.546
CDKN3	cyclin-dependent kinase inhibitor 3	0.52	5.976
CENPA	centromere protein A	0.35	6.244
CENPH	centromere protein H	0.35	5.981
CENPI	centromere protein I	0.38	3.986
CENPK	centromere protein K	0.47	4.383
CENPM	centromere protein M	0.31	4.093
CENPN	centromere protein N	0.41	4.507
CENPQ	centromere protein Q	0.44	4.042
CENPU	centromere protein U	0.38	4.734
CENPW	centromere protein W	0.49	3.587
CEP55	centrosomal protein 55kDa	0.36	5.644
CGNL1	cingulin-like 1	-0.31	-4.639
CHCHD3	coiled-coil-helix-coiled-coil-helix domain containing 3	0.4	4.803
CHEK1	checkpoint kinase 1	0.34	7.041
CHMP2B	charged multivesicular body protein 2B	0.36	3.803
CIRBP	cold inducible RNA binding protein	-0.37	-7.357
CISD2	CDGSH iron sulfur domain 2	0.41	4.497
CKAP2	cytoskeleton associated protein 2	0.33	4.367
CKAP2L	cytoskeleton associated protein 2-like	0.38	3.782
CKS2	CDC28 protein kinase regulatory subunit 2	0.42	4.059
CKS1B	CDC28 protein kinase regulatory subunit 1B	0.44	4.032
CLDND1	claudin domain containing 1	0.42	3.065
CLIC1	chloride intracellular channel 1	0.41	5.069
CNIH1	cornichon family AMPA receptor auxiliary protein 1	0.38	4.565
CNNM3	cyclin and CBS domain divalent metal cation transport mediator 3	-0.31	-3.26
COMMD2	COMM domain containing 2	0.42	3.278
COPS6	COP9 signalosome subunit 6	0.44	3.084
COPS8	COP9 signalosome subunit 8	0.37	5.152
COQ3	coenzyme Q3 methyltransferase	0.35	4.847
CORO1C	coronin, actin binding protein, 1C	0.43	5.065
COX7A2	cytochrome c oxidase subunit VIIa polypeptide 2 (liver)	0.3	4.473
COX7B	cytochrome c oxidase subunit VIIb	0.35	3.477
CRY2	cryptochrome circadian clock 2	-0.39	-4.185
CSE1L	CSE1 chromosome segregation 1-like (yeast)	0.34	3.815
CTDSP1	CTD (carboxy-terminal domain, RNA polymerase II, polypeptide A) small phosphatase 1	-0.3	-3.12
DAD1	defender against cell death 1	0.39	3.636
DAPK2	death-associated protein kinase 2	-0.33	-4.486
DARS	aspartyl-tRNA synthetase	0.52	6.323
DBF4	DBF4 zinc finger	0.47	3.631
DCBLD2	discoidin, CUB and LCCL domain containing 2	0.31	4.264
DCUN1D1	DCN1, defective in cullin neddylation 1, domain containing 1	0.42	3.795
DCUN1D5	DCN1, defective in cullin neddylation 1, domain containing 5	0.32	3.774
DDX47	DEAD (Asp-Glu-Ala-Asp) box polypeptide 47	0.36	3.546
DENR	density-regulated protein	0.42	3.881
DEPDC1	DEP domain containing 1	0.42	4.808
DEPDC1B	DEP domain containing 1B	0.46	5.209
DERA	deoxyribose-phosphate aldolase (putative)	0.3	4.388
DEXI	Dexi homolog (mouse)	-0.31	-3.384
DGUOK	deoxyguanosine kinase	0.33	4.228
DIABLO	diablo, IAP-binding mitochondrial protein	0.42	3.658
DKC1	dyskeratosis congenita 1, dyskerin	0.39	3.677
DLC1	DLC1 Rho GTPase activating protein	-0.36	-5.837
DLGAP5	discs, large (Drosophila) homolog-associated protein 5	0.38	5.578
DNAJC9	DnaJ (Hsp40) homolog, subfamily C, member 9	0.4	3.63
DNTTIP1	deoxynucleotidyltransferase, terminal, interacting protein 1	0.3	4.809
DNTTIP2	deoxynucleotidyltransferase, terminal, interacting protein 2	0.36	3.696
DPH3	diphthamide biosynthesis 3	0.31	4.137
DPM1	dolichyl-phosphate mannosyltransferase polypeptide 1, catalytic subunit	0.4	4.696
DPY19L4	dpy-19-like 4 (C. elegans)	0.3	3.072
DR1	down-regulator of transcription 1	0.35	3.857
DSN1	DSN1 homolog, MIS12 kinetochore complex component	0.32	3.515
DSTYK	dual serine/threonine and tyrosine protein kinase	-0.31	-3.526
DTL	denticleless E3 ubiquitin protein ligase homolog (Drosophila)	0.31	5.631
DTYMK	deoxythymidylate kinase (thymidylate kinase)	0.38	4.644
DUS4L	dihydrouridine synthase 4-like	0.37	3.427
DUSP11	dual specificity phosphatase 11 (RNA/RNP complex 1-interacting)	0.46	4.607
DYNLL1	dynein, light chain, LC8-type 1	0.37	4.491
ECT2	epithelial cell transforming 2	0.36	6.837
EED	embryonic ectoderm development	0.39	4.242
EIF2S1	eukaryotic translation initiation factor 2, subunit 1 alpha, 35kDa	0.51	3.952
EIF5A2	eukaryotic translation initiation factor 5A2	0.31	4.248
ELOVL6	ELOVL fatty acid elongase 6	0.35	4.916
EMC9	ER membrane protein complex subunit 9	0.31	3.929
EMG1	EMG1 N1-specific pseudouridine methyltransferase	0.3	3.484
EPAS1	endothelial PAS domain protein 1	-0.32	-5.088
ERCC6L	excision repair cross-complementation group 6-like	0.37	4.588
ERO1A	endoplasmic reticulum oxidoreductase alpha	0.47	8.369
ESCO2	establishment of sister chromatid cohesion N-acetyltransferase 2	0.42	3.96
ESPL1	extra spindle pole bodies like 1, separase	0.31	5.041
EXOSC3	exosome component 3	0.41	4.424
EZH1	enhancer of zeste 1 polycomb repressive complex 2 subunit	-0.31	-3.966
EZH2	enhancer of zeste 2 polycomb repressive complex 2 subunit	0.32	5.179
FAM162A	family with sequence similarity 162, member A	0.6	4.114
FAM189A2	family with sequence similarity 189, member A2	-0.31	-3.787
FAM58A	family with sequence similarity 58, member A	0.33	3.068
FAM64A	family with sequence similarity 64, member A	0.35	5.221
FAM83D	family with sequence similarity 83, member D	0.35	3.707
FANCI	Fanconi anemia, complementation group I	0.32	5.554
FBXO5	F-box protein 5	0.43	4.378
FBXO32	F-box protein 32	0.37	5.542
FBXO45	F-box protein 45	0.39	4.098
FBXW4	F-box and WD repeat domain containing 4	-0.37	-4.419
FEN1	flap structure-specific endonuclease 1	0.31	6.041
FRAT1	frequently rearranged in advanced T-cell lymphomas 1	-0.35	-3.331
FUCA2	fucosidase, alpha-L- 2, plasma	0.35	3.312
FYCO1	FYVE and coiled-coil domain containing 1	-0.31	-3.806
G3BP1	GTPase activating protein (SH3 domain) binding protein 1	0.37	3.018
GABPB1	GA binding protein transcription factor, beta subunit 1	0.34	3.966
GAPDH	glyceraldehyde-3-phosphate dehydrogenase	0.45	5.184
GART	phosphoribosylglycinamide formyltransferase, phosphoribosylglycinamide synthetase, phosphoribosylaminoimidazole synthetase	0.31	4.378
GBE1	glucan (1,4-alpha-), branching enzyme 1	0.41	3.871
GCLM	glutamate-cysteine ligase, modifier subunit	0.32	4.592
GFM1	G elongation factor, mitochondrial 1	0.34	3.035
GINS1	GINS complex subunit 1 (Psf1 homolog)	0.39	5.971
GINS2	GINS complex subunit 2 (Psf2 homolog)	0.38	5.352
GINS3	GINS complex subunit 3 (Psf3 homolog)	0.42	3.72
GINS4	GINS complex subunit 4 (Sld5 homolog)	0.31	4.021
GLRX3	glutaredoxin 3	0.34	3.557
GLTSCR1L	GLTSCR1-like	-0.3	-3.119
GMFB	glia maturation factor, beta	0.33	5.137
GMNN	geminin, DNA replication inhibitor	0.45	4.715
GMPS	guanine monophosphate synthase	0.45	3.985
GNAI3	guanine nucleotide binding protein (G protein), alpha inhibiting activity polypeptide 3	0.45	6.267
GOLT1B	golgi transport 1B	0.35	5.287
GPD1L	glycerol-3-phosphate dehydrogenase 1-like	-0.33	-4.24
GPI	glucose-6-phosphate isomerase	0.35	6.715
GPN1	GPN-loop GTPase 1	0.47	5.688
GPR87	G protein-coupled receptor 87	0.33	6.183
GTF2E1	general transcription factor IIE, polypeptide 1, alpha 56kDa	0.44	3.344
GTF2H1	general transcription factor IIH, polypeptide 1, 62kDa	0.31	3.306
GTF3C3	general transcription factor IIIC, polypeptide 3, 102kDa	0.35	3.959
GTSE1	G-2 and S-phase expressed 1	0.31	4.573
H2AFZ	H2A histone family, member Z	0.49	5.979
HAT1	histone acetyltransferase 1	0.46	5.137
HEBP2	heme binding protein 2	0.32	5.087
HELLS	helicase, lymphoid-specific	0.32	4.68
HIF1A	hypoxia inducible factor 1, alpha subunit (basic helix-loop-helix transcription factor)	0.31	4.141
HJURP	Holliday junction recognition protein	0.41	5.221
HMGB2	high mobility group box 2	0.32	3.818
HMMR	hyaluronan-mediated motility receptor (RHAMM)	0.41	7.262
HPRT1	hypoxanthine phosphoribosyltransferase 1	0.57	6.157
HSP90AA1	heat shock protein 90kDa alpha (cytosolic), class A member 1	0.33	3.035
HSPA14	heat shock 70kDa protein 14	0.33	3.716
ICAM5	intercellular adhesion molecule 5, telencephalin	-0.31	-4.482
IFT140	intraflagellar transport 140	-0.3	-3.006
IL6R	interleukin 6 receptor	-0.3	-6.687
ITGA9	integrin, alpha 9	-0.3	-4.262
ITGB1BP1	integrin beta 1 binding protein 1	0.34	3.234
ITGB3BP	integrin beta 3 binding protein (beta3-endonexin)	0.37	3.565
JMJD7-PLA2G4B	JMJD7-PLA2G4B readthrough	-0.32	-3.487
KANK2	KN motif and ankyrin repeat domains 2	-0.3	-3.416
KIAA0101	KIAA0101	0.38	6.936
KIF18A	kinesin family member 18A	0.33	5.378
KIF1C	kinesin family member 1C	-0.31	-5.212
KIF20A	kinesin family member 20A	0.34	5.954
KIF2C	kinesin family member 2C	0.35	5.695
KIF4A	kinesin family member 4A	0.36	5.532
KPNA1	karyopherin alpha 1 (importin alpha 5)	0.33	4.094
KPNA2	karyopherin alpha 2 (RAG cohort 1, importin alpha 1)	0.4	5.176
KPNA4	karyopherin alpha 4 (importin alpha 3)	0.53	4.521
LDHA	lactate dehydrogenase A	0.45	3.475
LIMD1	LIM domains containing 1	-0.32	-4.242
LMBR1	limb development membrane protein 1	0.3	3.635
LMF1	lipase maturation factor 1	-0.32	-3.92
LOX	lysyl oxidase	0.3	4.942
LRRC42	leucine rich repeat containing 42	0.52	5.55
LSM3	LSM3 homolog, U6 small nuclear RNA and mRNA degradation associated	0.32	3.893
LSM5	LSM5 homolog, U6 small nuclear RNA and mRNA degradation associated	0.31	5.961
MAD2L1	MAD2 mitotic arrest deficient-like 1 (yeast)	0.49	8.219
MALL	mal, T-cell differentiation protein-like	-0.34	-4.929
MAPK6	mitogen-activated protein kinase 6	0.31	5.314
MAPKAPK5	mitogen-activated protein kinase-activated protein kinase 5	0.38	3.044
MBD4	methyl-CpG binding domain 4 DNA glycosylase	0.3	3.701
MCM2	minichromosome maintenance complex component 2	0.36	5.169
MCM4	minichromosome maintenance complex component 4	0.34	5.187
MCM6	minichromosome maintenance complex component 6	0.42	5.682
MCM7	minichromosome maintenance complex component 7	0.42	4.446
MCM10	minichromosome maintenance 10 replication initiation factor	0.31	5.788
MDH1	malate dehydrogenase 1, NAD (soluble)	0.37	3.323
MEGF6	multiple EGF-like-domains 6	-0.3	-3.008
MELK	maternal embryonic leucine zipper kinase	0.41	7.511
METTL5	methyltransferase like 5	0.46	4.49
METTL2A	methyltransferase like 2A	0.4	3.932
MFN1	mitofusin 1	0.39	3.795
MOB1A	MOB kinase activator 1A	0.46	3.303
MORF4L2	mortality factor 4 like 2	0.38	3.368
MRPL3	mitochondrial ribosomal protein L3	0.47	5.413
MRPL11	mitochondrial ribosomal protein L11	0.45	5.662
MRPL13	mitochondrial ribosomal protein L13	0.43	3.947
MRPL15	mitochondrial ribosomal protein L15	0.38	4.659
MRPL42	mitochondrial ribosomal protein L42	0.39	5.239
MRPL44	mitochondrial ribosomal protein L44	0.34	4.819
MRPL47	mitochondrial ribosomal protein L47	0.43	5.502
MRPL51	mitochondrial ribosomal protein L51	0.33	3.695
MRPS7	mitochondrial ribosomal protein S7	0.34	4.032
MRPS10	mitochondrial ribosomal protein S10	0.35	6.008
MRPS12	mitochondrial ribosomal protein S12	0.33	4.254
MRPS22	mitochondrial ribosomal protein S22	0.57	4.13
MRPS23	mitochondrial ribosomal protein S23	0.3	3.184
MRPS30	mitochondrial ribosomal protein S30	0.32	4.551
MTERF1	mitochondrial transcription termination factor 1	0.36	3.73
MTFP1	mitochondrial fission process 1	0.33	3.032
MTHFD2	methylenetetrahydrofolate dehydrogenase (NADP+ dependent) 2, methenyltetrahydrofolate cyclohydrolase	0.39	6.669
MTIF2	mitochondrial translational initiation factor 2	0.3	3.333
MTL5	metallothionein-like 5, testis-specific (tesmin)	0.31	3.848
MXD4	MAX dimerization protein 4	-0.34	-5.447
NAPSA	napsin A aspartic peptidase	-0.3	-4.258
NCAPG	non-SMC condensin I complex, subunit G	0.4	4.962
NCAPG2	non-SMC condensin II complex, subunit G2	0.33	5.393
NCAPH	non-SMC condensin I complex, subunit H	0.35	4.352
NCK1	NCK adaptor protein 1	0.4	4.092
NDC1	NDC1 transmembrane nucleoporin	0.41	3.94
NDC80	NDC80 kinetochore complex component	0.33	5.666
NDUFA9	NADH dehydrogenase (ubiquinone) 1 alpha subcomplex, 9, 39kDa	0.39	3.393
NDUFB3	NADH dehydrogenase (ubiquinone) 1 beta subcomplex, 3, 12kDa	0.35	3.734
NDUFB4	NADH dehydrogenase (ubiquinone) 1 beta subcomplex, 4, 15kDa	0.39	3.104
NDUFB5	NADH dehydrogenase (ubiquinone) 1 beta subcomplex, 5, 16kDa	0.42	3.518
NDUFB6	NADH dehydrogenase (ubiquinone) 1 beta subcomplex, 6, 17kDa	0.39	3.639
NEDD4L	neural precursor cell expressed, developmentally down-regulated 4-like, E3 ubiquitin protein ligase	-0.34	-4.988
NEIL3	nei-like DNA glycosylase 3	0.33	4.902
NEK2	NIMA-related kinase 2	0.37	4.401
NEK8	NIMA-related kinase 8	-0.3	-4.617
NELFE	negative elongation factor complex member E	0.36	3.517
NICN1	nicolin 1	-0.37	-3.504
NISCH	nischarin	-0.36	-3.034
NIT2	nitrilase family, member 2	0.44	3.053
NKX2-1	NK2 homeobox 1	-0.35	-5.533
NMD3	NMD3 ribosome export adaptor	0.54	3.1
NME1	NME/NM23 nucleoside diphosphate kinase 1	0.37	5.546
NMI	N-myc (and STAT) interactor	0.36	5.369
NOL11	nucleolar protein 11	0.35	3.787
NRAS	neuroblastoma RAS viral (v-ras) oncogene homolog	0.42	7.173
NSUN3	NOP2/Sun domain family, member 3	0.31	4.646
NUDT2	nudix (nucleoside diphosphate linked moiety X)-type motif 2	0.37	3.908
NUF2	NUF2, NDC80 kinetochore complex component	0.39	5.515
NUP37	nucleoporin 37kDa	0.51	5.964
NUP205	nucleoporin 205kDa	0.3	3.134
NUSAP1	nucleolar and spindle associated protein 1	0.36	6.421
NXF1	nuclear RNA export factor 1	-0.3	-3.837
OIP5	Opa interacting protein 5	0.39	6.969
OPA1	optic atrophy 1 (autosomal dominant)	0.33	3.377
P4HA1	prolyl 4-hydroxylase, alpha polypeptide I	0.38	5.652
PAICS	phosphoribosylaminoimidazole carboxylase, phosphoribosylaminoimidazole succinocarboxamide synthetase	0.3	5.715
PAK2	p21 protein (Cdc42/Rac)-activated kinase 2	0.31	5.573
PBK	PDZ binding kinase	0.39	5.591
PBXIP1	pre-B-cell leukemia homeobox interacting protein 1	-0.35	-6.742
PCMT1	protein-L-isoaspartate (D-aspartate) O-methyltransferase	0.43	3.842
PCNA	proliferating cell nuclear antigen	0.37	4.789
PDCD10	programmed cell death 10	0.52	6.195
PDRG1	p53 and DNA-damage regulated 1	0.43	3.297
PERP	PERP, TP53 apoptosis effector	0.32	4.449
PFKFB4	6-phosphofructo-2-kinase/fructose-2,6-biphosphatase 4	0.33	3.625
PFKP	phosphofructokinase, platelet	0.3	7.123
PFN2	profilin 2	0.45	3.434
PGK1	phosphoglycerate kinase 1	0.58	7.608
PGM2	phosphoglucomutase 2	0.33	4.391
PGM3	phosphoglucomutase 3	0.32	4.873
PKM	pyruvate kinase, muscle	0.33	6.458
PLEK2	pleckstrin 2	0.4	6.711
PLK1	polo-like kinase 1	0.37	4.526
PLK4	polo-like kinase 4	0.3	5.688
PLOD2	procollagen-lysine, 2-oxoglutarate 5-dioxygenase 2	0.45	6.957
PLSCR1	phospholipid scramblase 1	0.37	4.625
PMAIP1	phorbol-12-myristate-13-acetate-induced protein 1	0.39	5.932
PNO1	partner of NOB1 homolog	0.43	3.978
PNP	purine nucleoside phosphorylase	0.37	5.237
POLE2	polymerase (DNA directed), epsilon 2, accessory subunit	0.4	4.86
POLE3	polymerase (DNA directed), epsilon 3, accessory subunit	0.44	3.717
POLE4	polymerase (DNA-directed), epsilon 4, accessory subunit	0.32	3.654
POLQ	polymerase (DNA directed), theta	0.33	5.235
POLR2H	polymerase (RNA) II (DNA directed) polypeptide H	0.36	4.435
POP7	POP7 homolog, ribonuclease P/MRP subunit	0.42	4.441
POT1	protection of telomeres 1	0.36	4.302
PPP4C	protein phosphatase 4, catalytic subunit	0.33	3.369
PRC1	protein regulator of cytokinesis 1	0.32	6.224
PRIM1	primase, DNA, polypeptide 1 (49kDa)	0.41	4.011
PRMT3	protein arginine methyltransferase 3	0.34	3.173
PRPF4	pre-mRNA processing factor 4	0.31	3.314
PRTFDC1	phosphoribosyl transferase domain containing 1	0.3	3.356
PSMA2	proteasome subunit alpha 2	0.38	3.028
PSMA5	proteasome subunit alpha 5	0.47	5.727
PSMB2	proteasome subunit beta 2	0.33	3.238
PSMC4	proteasome 26S subunit, ATPase 4	0.33	4.424
PSMC6	proteasome 26S subunit, ATPase 6	0.43	3.644
PSMD2	proteasome 26S subunit, non-ATPase 2	0.34	3.181
PSMD8	proteasome 26S subunit, non-ATPase 8	0.34	3.216
PSMD10	proteasome 26S subunit, non-ATPase 10	0.38	3.056
PSMD12	proteasome 26S subunit, non-ATPase 12	0.39	6.92
PSMD14	proteasome 26S subunit, non-ATPase 14	0.44	5.291
PSME2	proteasome activator subunit 2	0.39	3.167
PSRC1	proline/serine-rich coiled-coil 1	0.36	3.049
PTPRE	protein tyrosine phosphatase, receptor type, E	-0.31	-4.145
PTTG1	pituitary tumor-transforming 1	0.35	4.858
PWP1	PWP1 homolog, endonuclein	0.5	3.006
PYGL	phosphorylase, glycogen, liver	0.33	7.001
RACGAP1	Rac GTPase activating protein 1	0.42	6.348
RAD18	RAD18 E3 ubiquitin protein ligase	0.32	3.829
RAD51	RAD51 recombinase	0.43	5.767
RAD51AP1	RAD51 associated protein 1	0.45	6.073
RAD54L	RAD54-like (S. cerevisiae)	0.33	4.808
RAN	RAN, member RAS oncogene family	0.51	3.521
RANBP1	RAN binding protein 1	0.36	3.924
RARS	arginyl-tRNA synthetase	0.33	3.3
RBPMS	RNA binding protein with multiple splicing	-0.31	-3.804
RECQL	RecQ helicase-like	0.33	4.638
RFC2	replication factor C (activator 1) 2, 40kDa	0.41	4.269
RFC3	replication factor C (activator 1) 3, 38kDa	0.37	4.177
RFC4	replication factor C (activator 1) 4, 37kDa	0.44	5.197
RFC5	replication factor C (activator 1) 5, 36.5kDa	0.46	5.559
RFTN1	raftlin, lipid raft linker 1	-0.38	-5.542
RGS20	regulator of G-protein signaling 20	0.39	3.908
RHOBTB2	Rho-related BTB domain containing 2	-0.4	-6.064
RHOC	ras homolog family member C	0.42	4.966
RNASEH1	ribonuclease H1	0.35	3.008
RNASEH2A	ribonuclease H2, subunit A	0.41	3.513
RNF7	ring finger protein 7	0.49	4.357
ROMO1	reactive oxygen species modulator 1	0.32	3.32
RPA3	replication protein A3, 14kDa	0.35	6.645
RPE	ribulose-5-phosphate-3-epimerase	0.49	4.701
RPL39L	ribosomal protein L39-like	0.41	4.893
RPP40	ribonuclease P/MRP 40kDa subunit	0.33	4.663
RPS6KA2	ribosomal protein S6 kinase, 90kDa, polypeptide 2	-0.39	-3.896
RRM1	ribonucleotide reductase M1	0.31	4.965
RRM2	ribonucleotide reductase M2	0.41	7.183
RUVBL1	RuvB-like AAA ATPase 1	0.3	4.346
S100A10	S100 calcium binding protein A10	0.3	5.113
SAP30	Sin3A-associated protein, 30kDa	0.33	3.805
SEC22A	SEC22 homolog A, vesicle trafficking protein	0.45	3.166
SELENBP1	selenium binding protein 1	-0.34	-6.059
SFTA3	surfactant associated 3	-0.36	-3.961
SFTPB	surfactant protein B	-0.33	-5.204
SFXN1	sideroflexin 1	0.43	4.999
SGOL2	shugoshin-like 2 (S. pombe)	0.34	5.455
SHCBP1	SHC SH2-domain binding protein 1	0.34	6.237
SHE	Src homology 2 domain containing E	-0.3	-3.583
SHFM1	split hand/foot malformation (ectrodactyly) type 1	0.38	4.297
SHROOM4	shroom family member 4	-0.3	-3.412
SKA1	spindle and kinetochore associated complex subunit 1	0.33	3.656
SKA3	spindle and kinetochore associated complex subunit 3	0.38	3.654
SLBP	stem-loop binding protein	0.4	3.99
SLC16A1	solute carrier family 16 (monocarboxylate transporter), member 1	0.32	5.033
SLC25A13	solute carrier family 25 (aspartate/glutamate carrier), member 13	0.3	3.688
SLC25A24	solute carrier family 25 (mitochondrial carrier; phosphate carrier), member 24	0.3	3.042
SLC2A1	solute carrier family 2 (facilitated glucose transporter), member 1	0.39	8.552
SMG6	SMG6 nonsense mediated mRNA decay factor	-0.31	-3.287
SNAPC1	small nuclear RNA activating complex, polypeptide 1, 43kDa	0.39	4.306
SNRNP27	small nuclear ribonucleoprotein 27kDa (U4/U6.U5)	0.37	3.062
SNRPA1	small nuclear ribonucleoprotein polypeptide A'	0.34	4.56
SNRPB	small nuclear ribonucleoprotein polypeptides B and B1	0.36	4.484
SNRPC	small nuclear ribonucleoprotein polypeptide C	0.33	3.142
SNRPD1	small nuclear ribonucleoprotein D1 polypeptide 16kDa	0.39	3.729
SNRPF	small nuclear ribonucleoprotein polypeptide F	0.36	3.257
SNRPG	small nuclear ribonucleoprotein polypeptide G	0.4	4.862
SNX7	sorting nexin 7	0.38	4.683
SOST	sclerostin	0.31	3.416
SPC25	SPC25, NDC80 kinetochore complex component	0.5	5.675
SPDL1	spindle apparatus coiled-coil protein 1	0.38	3.859
SPP1	secreted phosphoprotein 1	0.31	5.576
SRSF3	serine/arginine-rich splicing factor 3	0.36	-3.654
SRSF7	serine/arginine-rich splicing factor 7	0.35	-3.632
SSBP1	single-stranded DNA binding protein 1, mitochondrial	0.47	4.95
STAMBP	STAM binding protein	0.37	4.437
STEAP1	six transmembrane epithelial antigen of the prostate 1	0.42	5.827
STIL	SCL/TAL1 interrupting locus	0.37	5.504
STOML2	stomatin (EPB72)-like 2	0.46	4.318
STRAP	serine/threonine kinase receptor associated protein	0.34	6.229
SYNE1	spectrin repeat containing, nuclear envelope 1	-0.34	-4.86
TBCA	tubulin folding cofactor A	0.38	3.072
TBP	TATA box binding protein	0.34	3.657
TCP1	t-complex 1	0.42	4.282
TFAM	transcription factor A, mitochondrial	0.38	4.228
TFG	TRK-fused gene	0.31	4.494
TGFBI	transforming growth factor, beta-induced, 68kDa	0.33	3.994
TIPIN	TIMELESS interacting protein	0.31	3.835
TK1	thymidine kinase 1, soluble	0.33	6.132
TMEM125	transmembrane protein 125	-0.33	-4.02
TMEM171	transmembrane protein 171	0.37	3.91
TMEM199	transmembrane protein 199	0.35	3.003
TMEM106C	transmembrane protein 106C	0.37	3.743
TMEM14A	transmembrane protein 14A	0.39	4.288
TMEM185B	transmembrane protein 185B	0.33	3.492
TMEM38B	transmembrane protein 38B	0.43	4.863
TMEM63A	transmembrane protein 63A	-0.33	-4.834
TMPO	thymopoietin	0.46	3.154
TMPRSS2	transmembrane protease, serine 2	-0.31	-5.702
TMSB10/TMSB4X	thymosin beta 10	0.31	6.393
TMX1	thioredoxin-related transmembrane protein 1	0.37	3.786
TNNT1	troponin T type 1 (skeletal, slow)	0.34	4.308
TNS1	tensin 1	-0.34	-4.031
TNS2	tensin 2	-0.35	-5.147
TOMM5	translocase of outer mitochondrial membrane 5 homolog (yeast)	0.45	4.093
TOMM70A	translocase of outer mitochondrial membrane 70 homolog A (S. cerevisiae)	0.37	3.739
TOP2A	topoisomerase (DNA) II alpha	0.3	6.317
TOPBP1	topoisomerase (DNA) II binding protein 1	0.32	5.183
TP73-AS1	TP73 antisense RNA 1	-0.3	-3.815
TPI1	triosephosphate isomerase 1	0.48	5.833
TPRKB	TP53RK binding protein	0.44	3.056
TPX2	TPX2, microtubule-associated	0.35	7.096
TRAIP	TRAF interacting protein	0.38	3.996
TRIAP1	TP53 regulated inhibitor of apoptosis 1	0.4	3.4
TRIM59	tripartite motif containing 59	0.32	3.486
TRIP13	thyroid hormone receptor interactor 13	0.32	6.822
TRMT10C	tRNA methyltransferase 10C, mitochondrial RNase P subunit	0.47	4.269
TROAP	trophinin associated protein	0.32	3.436
TSC2	tuberous sclerosis 2	-0.34	-3.708
TSN	translin	0.42	3.595
TTK	TTK protein kinase	0.44	6.96
TUBA1B	tubulin, alpha 1b	0.49	4.914
TUBA1C	tubulin, alpha 1c	0.5	3.182
TUBA4A	tubulin, alpha 4a	0.33	5.027
TXNDC9	thioredoxin domain containing 9	0.34	4.892
TXNDC11	thioredoxin domain containing 11	-0.3	-4.148
TXNRD1	thioredoxin reductase 1	0.3	5.561
TYMS	thymidylate synthetase	0.32	6.021
UBA2	ubiquitin-like modifier activating enzyme 2	0.43	3.61
UBA6	ubiquitin-like modifier activating enzyme 6	0.35	4.629
UBE2C	ubiquitin-conjugating enzyme E2C	0.39	5.405
UBE2F	ubiquitin-conjugating enzyme E2F (putative)	0.35	5.216
UBE2T	ubiquitin-conjugating enzyme E2T	0.4	4.381
UBE2V2	ubiquitin-conjugating enzyme E2 variant 2	0.34	4.832
UBTD1	ubiquitin domain containing 1	-0.34	-4.453
UCHL3	ubiquitin carboxyl-terminal esterase L3 (ubiquitin thiolesterase)	0.31	6.563
UCK2	uridine-cytidine kinase 2	0.35	6.854
UMPS	uridine monophosphate synthetase	0.45	5.508
UNG	uracil DNA glycosylase	0.42	3.734
USP54	ubiquitin specific peptidase 54	-0.35	-3.3
UTP18	UTP18 small subunit (SSU) processome component homolog (yeast)	0.37	3.002
VAMP2	vesicle-associated membrane protein 2 (synaptobrevin 2)	-0.34	-3.847
VMA21	VMA21 vacuolar H+-ATPase homolog (S. cerevisiae)	0.34	3.368
VRK1	vaccinia related kinase 1	0.44	3.926
VRK2	vaccinia related kinase 2	0.43	5.757
VTA1	vesicle (multivesicular body) trafficking 1	0.44	3.97
WDR43	WD repeat domain 43	0.34	4.046
WDTC1	WD and tetratricopeptide repeats 1	-0.32	-3.727
WWP2	WW domain containing E3 ubiquitin protein ligase 2	-0.36	-3.211
XPC	xeroderma pigmentosum, complementation group C	-0.33	-3.852
XPO1	exportin 1	0.31	4.576
YWHAE	tyrosine 3-monooxygenase/tryptophan 5-monooxygenase activation protein, epsilon	0.32	3.058
YWHAG	tyrosine 3-monooxygenase/tryptophan 5-monooxygenase activation protein, gamma	0.3	3.204
YWHAQ	tyrosine 3-monooxygenase/tryptophan 5-monooxygenase activation protein, theta	0.37	3.282
YWHAZ	tyrosine 3-monooxygenase/tryptophan 5-monooxygenase activation protein, zeta	0.35	3.578
ZBTB4	zinc finger and BTB domain containing 4	-0.42	-4.48
ZC3H8	zinc finger CCCH-type containing 8	0.35	3.126
ZC3H15	zinc finger CCCH-type containing 15	0.39	5.027
ZCRB1	zinc finger CCHC-type and RNA binding motif 1	0.33	5.096
ZDHHC1	zinc finger, DHHC-type containing 1	-0.32	-3.334
ZNF267	zinc finger protein 267	0.3	3.059
ZNF444	zinc finger protein 444	-0.3	-3.881
ZPR1	ZPR1 zinc finger	0.3	5.602
ZWILCH	zwilch kinetochore protein	0.33	5.614
ZWINT	ZW10 interacting kinetochore protein	0.31	6.583

## Sheet: LUAD_AK4 PRECOG TCGA z-score
Symbol	Entrez Gene Name	CORREL_AK4	PRECOG TCGA Survival z-score
ACAT2	acetyl-CoA acetyltransferase 2	0.36	2.657
ACSS1	acyl-CoA synthetase short-chain family member 1	-0.3	-3.289
ADGRD1	adhesion G protein-coupled receptor D1	-0.34	-3.014
ADGRF5	adhesion G protein-coupled receptor F5	-0.32	-3.504
ADM	adrenomedullin	0.32	2.706
AHSA1	AHA1, activator of heat shock 90kDa protein ATPase homolog 1 (yeast)	0.32	2.612
AP2M1	adaptor-related protein complex 2, mu 1 subunit	0.37	3.544
AP3S1	adaptor-related protein complex 3, sigma 1 subunit	0.41	3.477
AQP3	aquaporin 3 (Gill blood group)	-0.32	-3.094
ARAP1	ArfGAP with RhoGAP domain, ankyrin repeat and PH domain 1	-0.32	-3.127
ARHGAP11A	Rho GTPase activating protein 11A	0.31	3.181
ARNTL2	aryl hydrocarbon receptor nuclear translocator-like 2	0.34	4.38
ASPH	aspartate beta-hydroxylase	0.33	2.884
ATAD2	ATPase family, AAA domain containing 2	0.31	2.267
ATG12	autophagy related 12	0.37	2.418
ATL3	atlastin GTPase 3	0.36	2.528
ATP5B	ATP synthase, H+ transporting, mitochondrial F1 complex, beta polypeptide	0.3	2.91
AURKA	aurora kinase A	0.39	2.69
AURKB	aurora kinase B	0.35	2.694
B3GALNT1	beta-1,3-N-acetylgalactosaminyltransferase 1 (globoside blood group)	0.35	2.5
B3GNT5	UDP-GlcNAc:betaGal beta-1,3-N-acetylglucosaminyltransferase 5	0.35	2.959
B3GNT8	UDP-GlcNAc:betaGal beta-1,3-N-acetylglucosaminyltransferase 8	-0.32	-4.072
BBS1	Bardet-Biedl syndrome 1	-0.3	-2.076
BCCIP	BRCA2 and CDKN1A interacting protein	0.3	2.099
BEND6	BEN domain containing 6	0.34	3.118
BIRC5	baculoviral IAP repeat containing 5	0.45	2.283
BRI3BP	BRI3 binding protein	0.34	2.432
BTBD9	BTB (POZ) domain containing 9	-0.4	-3.408
BUB1	BUB1 mitotic checkpoint serine/threonine kinase	0.36	2.035
BUB3	BUB3 mitotic checkpoint protein	0.46	3.008
BZW1	basic leucine zipper and W2 domains 1	0.31	2.772
C2CD2L	C2CD2-like	-0.32	-2.735
CACNA2D2	calcium channel, voltage-dependent, alpha 2/delta subunit 2	-0.33	-2.979
CACYBP	calcyclin binding protein	0.38	2.471
CAPZA1	capping protein (actin filament) muscle Z-line, alpha 1	0.48	2.155
CCDC109B	coiled-coil domain containing 109B	0.32	2.106
CCDC64B	coiled-coil domain containing 64B	-0.32	-3.131
CCDC90B	coiled-coil domain containing 90B	0.42	2.4
CCL7	chemokine (C-C motif) ligand 7	0.3	2.359
CCNA2	cyclin A2	0.45	3.095
CCNB1	cyclin B1	0.47	3.042
CCNB2	cyclin B2	0.31	2.37
CCT4	chaperonin containing TCP1, subunit 4 (delta)	0.46	3.147
CCT5	chaperonin containing TCP1, subunit 5 (epsilon)	0.35	2.142
CCT8	chaperonin containing TCP1, subunit 8 (theta)	0.32	3.037
CD302	CD302 molecule	-0.34	-2.939
CDC20	cell division cycle 20	0.42	2.326
CDC27	cell division cycle 27	0.31	2.047
CDC25A	cell division cycle 25A	0.36	2.612
CDC25C	cell division cycle 25C	0.42	2.775
CDCA2	cell division cycle associated 2	0.32	2.46
CDCA3	cell division cycle associated 3	0.36	2.756
CDCA4	cell division cycle associated 4	0.46	2.55
CDCA5	cell division cycle associated 5	0.34	2.893
CDCP1	CUB domain containing protein 1	0.33	2.71
CDK1	cyclin-dependent kinase 1	0.44	2.762
CDK2	cyclin-dependent kinase 2	0.39	2.51
CDKN3	cyclin-dependent kinase inhibitor 3	0.52	2.82
CENPA	centromere protein A	0.35	2.424
CENPH	centromere protein H	0.35	3.305
CENPI	centromere protein I	0.38	2.305
CENPK	centromere protein K	0.47	3.001
CENPM	centromere protein M	0.31	2.267
CENPN	centromere protein N	0.41	2.77
CENPW	centromere protein W	0.49	2.678
CEP55	centrosomal protein 55kDa	0.36	2.849
CGNL1	cingulin-like 1	-0.31	-2.287
CHCHD3	coiled-coil-helix-coiled-coil-helix domain containing 3	0.4	2.787
CHEK1	checkpoint kinase 1	0.34	2.914
CIRBP	cold inducible RNA binding protein	-0.37	-2.633
CKAP2	cytoskeleton associated protein 2	0.33	2.389
CKAP2L	cytoskeleton associated protein 2-like	0.38	2.341
CKS1B	CDC28 protein kinase regulatory subunit 1B	0.44	2.509
COPS8	COP9 signalosome subunit 8	0.37	2.156
CSE1L	CSE1 chromosome segregation 1-like (yeast)	0.34	2.516
CYCS	cytochrome c, somatic	0.37	2.318
DAPK2	death-associated protein kinase 2	-0.33	-2.858
DCBLD2	discoidin, CUB and LCCL domain containing 2	0.31	2.534
DCUN1D1	DCN1, defective in cullin neddylation 1, domain containing 1	0.42	2.446
DDX47	DEAD (Asp-Glu-Ala-Asp) box polypeptide 47	0.36	2.227
DENR	density-regulated protein	0.42	2.684
DEPDC1	DEP domain containing 1	0.42	2.724
DEPDC1B	DEP domain containing 1B	0.46	2.539
DERA	deoxyribose-phosphate aldolase (putative)	0.3	2.415
DLGAP5	discs, large (Drosophila) homolog-associated protein 5	0.38	2.874
DNAJC9	DnaJ (Hsp40) homolog, subfamily C, member 9	0.4	2.723
DPY19L4	dpy-19-like 4 (C. elegans)	0.3	2.22
DSCC1	DNA replication and sister chromatid cohesion 1	0.4	2.756
DTL	denticleless E3 ubiquitin protein ligase homolog (Drosophila)	0.31	2.506
DTYMK	deoxythymidylate kinase (thymidylate kinase)	0.38	2.261
DYNLL1	dynein, light chain, LC8-type 1	0.37	2.868
ECT2	epithelial cell transforming 2	0.36	2.492
EIF2S1	eukaryotic translation initiation factor 2, subunit 1 alpha, 35kDa	0.51	2.846
EIF2S2	eukaryotic translation initiation factor 2, subunit 2 beta, 38kDa	0.39	2.917
EIF3M	eukaryotic translation initiation factor 3, subunit M	0.37	2.201
EIF5A2	eukaryotic translation initiation factor 5A2	0.31	2.66
EIF5AL1	eukaryotic translation initiation factor 5A-like 1	0.33	2.911
ELOVL6	ELOVL fatty acid elongase 6	0.35	2.477
ENO1	enolase 1, (alpha)	0.34	2.506
ERO1A	endoplasmic reticulum oxidoreductase alpha	0.47	2.849
ESCO2	establishment of sister chromatid cohesion N-acetyltransferase 2	0.42	2.006
ESPL1	extra spindle pole bodies like 1, separase	0.31	2.45
ESRP2	epithelial splicing regulatory protein 2	-0.33	-2.215
FAM189A2	family with sequence similarity 189, member A2	-0.31	-3.696
FAM64A	family with sequence similarity 64, member A	0.35	2.455
FAM72B	family with sequence similarity 72, member B	0.3	3.32
FAM83B	family with sequence similarity 83, member B	0.31	3.72
FAM83D	family with sequence similarity 83, member D	0.35	2.853
FANCB	Fanconi anemia, complementation group B	0.41	2.037
FANCI	Fanconi anemia, complementation group I	0.32	2.603
FBXO5	F-box protein 5	0.43	2.969
FBXO17	F-box protein 17	0.31	2.335
FBXO30	F-box protein 30	0.34	2.495
FEN1	flap structure-specific endonuclease 1	0.31	2.136
FRRS1	ferric-chelate reductase 1	0.31	2.905
FUCA2	fucosidase, alpha-L- 2, plasma	0.35	3.091
FYCO1	FYVE and coiled-coil domain containing 1	-0.31	-3.294
G3BP1	GTPase activating protein (SH3 domain) binding protein 1	0.37	2.509
GAPDH	glyceraldehyde-3-phosphate dehydrogenase	0.45	3.24
GART	phosphoribosylglycinamide formyltransferase, phosphoribosylglycinamide synthetase, phosphoribosylaminoimidazole synthetase	0.31	2.28
GAS2L3	growth arrest-specific 2 like 3	0.35	2.068
GBE1	glucan (1,4-alpha-), branching enzyme 1	0.41	2.26
GINS3	GINS complex subunit 3 (Psf3 homolog)	0.42	2.263
GMFB	glia maturation factor, beta	0.33	2.33
GMPS	guanine monophosphate synthase	0.45	3.05
GNA14	guanine nucleotide binding protein (G protein), alpha 14	-0.31	-3.109
GNAI3	guanine nucleotide binding protein (G protein), alpha inhibiting activity polypeptide 3	0.45	2.982
GPAT3	glycerol-3-phosphate acyltransferase 3	0.32	2.008
GPD1L	glycerol-3-phosphate dehydrogenase 1-like	-0.33	-3.552
GPN1	GPN-loop GTPase 1	0.47	2.059
GPR87	G protein-coupled receptor 87	0.33	2.017
GRPEL1	GrpE-like 1, mitochondrial (E. coli)	0.33	2.453
GTSE1	G-2 and S-phase expressed 1	0.31	2.738
H2AFZ	H2A histone family, member Z	0.49	2.347
HBS1L	HBS1-like translational GTPase	0.37	2.347
HJURP	Holliday junction recognition protein	0.41	2.737
HMMR	hyaluronan-mediated motility receptor (RHAMM)	0.41	3.105
HPRT1	hypoxanthine phosphoribosyltransferase 1	0.57	2.024
HSPD1	heat shock 60kDa protein 1 (chaperonin)	0.36	2.061
IKBIP	IKBKB interacting protein	0.39	2.365
JMJD7-PLA2G4B	JMJD7-PLA2G4B readthrough	-0.32	-3.012
KIAA1524	KIAA1524	0.46	2.37
KIF18A	kinesin family member 18A	0.33	2.905
KIF20A	kinesin family member 20A	0.34	2.393
KIF2C	kinesin family member 2C	0.35	2.057
KIF4A	kinesin family member 4A	0.36	2.556
KIF4B	kinesin family member 4B	0.32	2.815
KPNA2	karyopherin alpha 2 (RAG cohort 1, importin alpha 1)	0.4	2.338
KPNA4	karyopherin alpha 4 (importin alpha 3)	0.53	2.726
KREMEN2	kringle containing transmembrane protein 2	0.33	2.2
LDB1	LIM domain binding 1	-0.34	-2.981
LDHA	lactate dehydrogenase A	0.45	3.369
LOC645166	lymphocyte-specific protein 1 pseudogene	0.37	4.036
LOX	lysyl oxidase	0.3	3.849
LUZP6	leucine zipper protein 6	0.4	2.032
LYAR	Ly1 antibody reactive	0.43	4.284
MAD2L1	MAD2 mitotic arrest deficient-like 1 (yeast)	0.49	2.282
MALL	mal, T-cell differentiation protein-like	-0.34	-3.315
MBL1P	mannose-binding lectin (protein A) 1, pseudogene	-0.3	-2.182
MCM4	minichromosome maintenance complex component 4	0.34	2.461
MCM7	minichromosome maintenance complex component 7	0.42	2.09
MCM10	minichromosome maintenance 10 replication initiation factor	0.31	2.134
MED26	mediator complex subunit 26	-0.3	-3.584
MELK	maternal embryonic leucine zipper kinase	0.41	2.258
METTL8	methyltransferase like 8	0.34	2.068
MRPL15	mitochondrial ribosomal protein L15	0.38	3.112
MTBP	MDM2 binding protein	0.35	2.862
MTHFD1	methylenetetrahydrofolate dehydrogenase (NADP+ dependent) 1, methenyltetrahydrofolate cyclohydrolase, formyltetrahydrofolate synthetase	0.3	2.327
MTIF2	mitochondrial translational initiation factor 2	0.3	2.023
MTL5	metallothionein-like 5, testis-specific (tesmin)	0.31	3.051
NAPSA	napsin A aspartic peptidase	-0.3	-3.572
NBN	nibrin	0.35	3.868
NCAPG	non-SMC condensin I complex, subunit G	0.4	2.838
NCAPG2	non-SMC condensin II complex, subunit G2	0.33	2.402
NCAPH	non-SMC condensin I complex, subunit H	0.35	2.432
NDC80	NDC80 kinetochore complex component	0.33	2.507
NEDD4L	neural precursor cell expressed, developmentally down-regulated 4-like, E3 ubiquitin protein ligase	-0.34	-2.128
NEIL1	nei-like DNA glycosylase 1	-0.32	-3.11
NEIL3	nei-like DNA glycosylase 3	0.33	2.481
NEK2	NIMA-related kinase 2	0.37	2.446
NISCH	nischarin	-0.36	-2.204
NKX2-1	NK2 homeobox 1	-0.35	-4.208
NMD3	NMD3 ribosome export adaptor	0.54	2.054
NMI	N-myc (and STAT) interactor	0.36	2.123
NRAS	neuroblastoma RAS viral (v-ras) oncogene homolog	0.42	2.769
NUAK2	NUAK family, SNF1-like kinase, 2	-0.3	-2.226
NUDCD1	NudC domain containing 1	0.42	2.114
NUF2	NUF2, NDC80 kinetochore complex component	0.39	2.048
NUMA1	nuclear mitotic apparatus protein 1	-0.32	-2.008
NUP37	nucleoporin 37kDa	0.51	2.99
NUSAP1	nucleolar and spindle associated protein 1	0.36	2.058
OIP5	Opa interacting protein 5	0.39	2.776
OTUD6B	OTU domain containing 6B	0.35	2.292
PA2G4	proliferation-associated 2G4, 38kDa	0.36	2.875
PAICS	phosphoribosylaminoimidazole carboxylase, phosphoribosylaminoimidazole succinocarboxamide synthetase	0.3	2.234
PAK2	p21 protein (Cdc42/Rac)-activated kinase 2	0.31	2.013
PARM1	prostate androgen-regulated mucin-like protein 1	-0.3	-4.5
PBK	PDZ binding kinase	0.39	2.394
PBXIP1	pre-B-cell leukemia homeobox interacting protein 1	-0.35	-3.908
PDCD2	programmed cell death 2	0.38	2.258
PDSS1	prenyl (decaprenyl) diphosphate synthase, subunit 1	0.37	2.146
PERP	PERP, TP53 apoptosis effector	0.32	2.619
PFKP	phosphofructokinase, platelet	0.3	2.654
PFN2	profilin 2	0.45	2.188
PGAM1	phosphoglycerate mutase 1 (brain)	0.48	2.907
PGAM4	phosphoglycerate mutase family member 4	0.44	2.538
PGM2	phosphoglucomutase 2	0.33	3.709
PLEK2	pleckstrin 2	0.4	3.219
PLK1	polo-like kinase 1	0.37	3.029
PLK4	polo-like kinase 4	0.3	2.114
PLOD2	procollagen-lysine, 2-oxoglutarate 5-dioxygenase 2	0.45	3.538
PLSCR1	phospholipid scramblase 1	0.37	2.483
PNP	purine nucleoside phosphorylase	0.37	2.121
POLE2	polymerase (DNA directed), epsilon 2, accessory subunit	0.4	2.309
POLQ	polymerase (DNA directed), theta	0.33	2.065
POLR3G	polymerase (RNA) III (DNA directed) polypeptide G (32kD)	0.34	2.817
POPDC3	popeye domain containing 3	0.31	3.48
PPID	peptidylprolyl isomerase D	0.43	2.331
PRC1	protein regulator of cytokinesis 1	0.32	2.777
PRIM1	primase, DNA, polypeptide 1 (49kDa)	0.41	2.49
PRR11	proline rich 11	0.35	2.176
PRTFDC1	phosphoribosyl transferase domain containing 1	0.3	2.529
PSMD2	proteasome 26S subunit, non-ATPase 2	0.34	2.921
PSRC1	proline/serine-rich coiled-coil 1	0.36	2.532
PTDSS1	phosphatidylserine synthase 1	0.31	3.008
PTGES3	prostaglandin E synthase 3 (cytosolic)	0.41	2.839
PTPRE	protein tyrosine phosphatase, receptor type, E	-0.31	-2.543
PTTG1	pituitary tumor-transforming 1	0.35	2.436
PWP1	PWP1 homolog, endonuclein	0.5	3.208
PYGL	phosphorylase, glycogen, liver	0.33	3.077
RAB32	RAB32, member RAS oncogene family	0.34	2.117
RACGAP1	Rac GTPase activating protein 1	0.42	2.851
RAD51AP1	RAD51 associated protein 1	0.45	2.042
RAD54B	RAD54 homolog B (S. cerevisiae)	0.38	2.627
RALB	v-ral simian leukemia viral oncogene homolog B	0.39	2.216
RAN	RAN, member RAS oncogene family	0.51	2.805
RANBP1	RAN binding protein 1	0.36	2.377
RBBP7	retinoblastoma binding protein 7	0.31	2.03
RBPMS	RNA binding protein with multiple splicing	-0.31	-2.662
RECQL	RecQ helicase-like	0.33	2.901
RGS20	regulator of G-protein signaling 20	0.39	4.699
RHOBTB2	Rho-related BTB domain containing 2	-0.4	-2.395
RHOC	ras homolog family member C	0.42	2.449
RIPK2	receptor-interacting serine-threonine kinase 2	0.36	3.531
RIPPLY2	ripply transcriptional repressor 2	0.4	2.776
RPF2	ribosome production factor 2 homolog	0.44	2.985
RPP30	ribonuclease P/MRP 30kDa subunit	0.32	2.308
RPS6KA2	ribosomal protein S6 kinase, 90kDa, polypeptide 2	-0.39	-2.256
RRM2	ribonucleotide reductase M2	0.41	2.598
RSRC1	arginine/serine-rich coiled-coil 1	0.43	2.281
RUVBL1	RuvB-like AAA ATPase 1	0.3	2.492
S100A10	S100 calcium binding protein A10	0.3	2.059
SELENBP1	selenium binding protein 1	-0.34	-3.025
SERBP1	SERPINE1 mRNA binding protein 1	0.31	2.483
SFTA3	surfactant associated 3	-0.36	-3.903
SFTPB	surfactant protein B	-0.33	-3.705
SFXN1	sideroflexin 1	0.43	2.381
SGOL1	shugoshin-like 1 (S. pombe)	0.41	2.312
SGOL2	shugoshin-like 2 (S. pombe)	0.34	2.384
SHCBP1	SHC SH2-domain binding protein 1	0.34	3.396
SHE	Src homology 2 domain containing E	-0.3	-2.267
SKA1	spindle and kinetochore associated complex subunit 1	0.33	2.74
SKA3	spindle and kinetochore associated complex subunit 3	0.38	2.558
SLBP	stem-loop binding protein	0.4	2.058
SLC16A1	solute carrier family 16 (monocarboxylate transporter), member 1	0.32	3.337
SLC2A1	solute carrier family 2 (facilitated glucose transporter), member 1	0.39	2.384
SLC38A10	solute carrier family 38, member 10	-0.32	-2.079
SMNDC1	survival motor neuron domain containing 1	0.36	3.177
SMS	spermine synthase	0.34	3.469
SNRPA1	small nuclear ribonucleoprotein polypeptide A'	0.34	2.83
SNRPF	small nuclear ribonucleoprotein polypeptide F	0.36	2.212
SNX7	sorting nexin 7	0.38	3.18
SPC25	SPC25, NDC80 kinetochore complex component	0.5	2.993
SRSF9	serine/arginine-rich splicing factor 9	0.42	2.127
SSBP1	single-stranded DNA binding protein 1, mitochondrial	0.47	2.042
STRAP	serine/threonine kinase receptor associated protein	0.34	3.022
TBCA	tubulin folding cofactor A	0.38	2.156
TCP1	t-complex 1	0.42	3.993
TDG	thymine DNA glycosylase	0.32	2.527
TFAM	transcription factor A, mitochondrial	0.38	2.618
TGFBI	transforming growth factor, beta-induced, 68kDa	0.33	3.314
TK1	thymidine kinase 1, soluble	0.33	2.197
TMEM125	transmembrane protein 125	-0.33	-4.223
TMEM55A	transmembrane protein 55A	0.36	3.073
TMEM63A	transmembrane protein 63A	-0.33	-2.67
TMPO	thymopoietin	0.46	3.02
TMPRSS2	transmembrane protease, serine 2	-0.31	-3.188
TMSB10/TMSB4X	thymosin beta 10	0.31	2.279
TMX1	thioredoxin-related transmembrane protein 1	0.37	2.052
TPI1	triosephosphate isomerase 1	0.48	2.739
TPX2	TPX2, microtubule-associated	0.35	3.096
TRIM59	tripartite motif containing 59	0.32	2.127
TRIP13	thyroid hormone receptor interactor 13	0.32	2.33
TROAP	trophinin associated protein	0.32	2.163
TSC22D2	TSC22 domain family, member 2	0.32	2.166
TTK	TTK protein kinase	0.44	2.166
TUBA1B	tubulin, alpha 1b	0.49	2.755
TUBA1C	tubulin, alpha 1c	0.5	2.526
TUBA4A	tubulin, alpha 4a	0.33	2.364
TXNDC11	thioredoxin domain containing 11	-0.3	-4.003
TYMS	thymidylate synthetase	0.32	2.21
UBA6	ubiquitin-like modifier activating enzyme 6	0.35	2.242
UBE2C	ubiquitin-conjugating enzyme E2C	0.39	2.658
UBE2S	ubiquitin-conjugating enzyme E2S	0.31	2.593
UBE2V2	ubiquitin-conjugating enzyme E2 variant 2	0.34	2.399
UBTD1	ubiquitin domain containing 1	-0.34	-2.229
UCK2	uridine-cytidine kinase 2	0.35	2.551
UNG	uracil DNA glycosylase	0.42	2.322
USP1	ubiquitin specific peptidase 1	0.3	2.294
VDAC1	voltage-dependent anion channel 1	0.36	2.961
VDAC3	voltage-dependent anion channel 3	0.37	2.253
VTA1	vesicle (multivesicular body) trafficking 1	0.44	3.215
WDR43	WD repeat domain 43	0.34	2.142
WDTC1	WD and tetratricopeptide repeats 1	-0.32	-2.61
WSB2	WD repeat and SOCS box containing 2	0.33	3.048
WTAP	Wilms tumor 1 associated protein	0.37	2.283
YPEL3	yippee-like 3	-0.3	-2.436
YWHAE	tyrosine 3-monooxygenase/tryptophan 5-monooxygenase activation protein, epsilon	0.32	2.223
YWHAZ	tyrosine 3-monooxygenase/tryptophan 5-monooxygenase activation protein, zeta	0.35	2.354
ZBTB4	zinc finger and BTB domain containing 4	-0.42	-2.232
ZC3H7A	zinc finger CCCH-type containing 7A	-0.31	-2.205
ZNF488	zinc finger protein 488	0.31	2.271
ZWILCH	zwilch kinetochore protein	0.33	2.538
ZWINT	ZW10 interacting kinetochore protein	0.31	2.022
