# Supplementary material for: A co-expressed gene status of adenylate kinase 1/4 reveals prognostic gene signature associated with prognosis and sensitivity to EGFR targeted therapy in lung adenocarcinoma
Source: Sci Rep. 2019 Aug 23;9:12329. doi: 10.1038/s41598-019-48243-9 (PMC6707279; doi:10.1038/s41598-019-48243-9)
Supplement: Supplementary file 4 — Table S3 [file 41598_2019_48243_MOESM4_ESM.xls]

## Sheet: gsea_report_for_AK4-AK1-PRECOG 
NAME	SIZE	ES	NES	NOM p-val	FDR q-val	FWER p-val	RANK AT MAX	LEADING EDGE
FISCHER_DREAM_TARGETS	69	0.837921	4.68193	0	0	0	71	tags=96%, list=61%, signal=100%
GOBERT_OLIGODENDROCYTE_DIFFERENTIATION_UP	63	0.810081	4.6479	0	0	0	67	tags=95%, list=58%, signal=103%
MARSON_BOUND_BY_E2F4_UNSTIMULATED	63	0.774816	4.33891	0	0	0	55	tags=83%, list=47%, signal=72%
ROSTY_CERVICAL_CANCER_PROLIFERATION_CLUSTER	45	0.726416	4.02445	0	0	0	61	tags=98%, list=53%, signal=126%
KINSEY_TARGETS_OF_EWSR1_FLII_FUSION_UP	62	0.703508	3.97831	0	0	0	56	tags=81%, list=48%, signal=73%
SOTIRIOU_BREAST_CANCER_GRADE_1_VS_3_UP	46	0.706092	3.83589	0	0	0	61	tags=96%, list=53%, signal=122%
FLORIO_NEOCORTEX_BASAL_RADIAL_GLIA_DN	41	0.68978	3.82241	0	0	0	58	tags=95%, list=50%, signal=123%
KOBAYASHI_EGFR_SIGNALING_24HR_DN	53	0.666279	3.74033	0	0	0	61	tags=89%, list=53%, signal=102%
DUTERTRE_ESTRADIOL_RESPONSE_24HR_UP	51	0.659385	3.73133	0	0	0	66	tags=94%, list=57%, signal=122%
NUYTTEN_EZH2_TARGETS_DN	46	0.665892	3.72941	0	0	0	52	tags=85%, list=45%, signal=93%
BENPORATH_CYCLING_GENES	47	0.647686	3.57996	0	0	0	64	tags=94%, list=55%, signal=124%
SHEDDEN_LUNG_CANCER_POOR_SURVIVAL_A6	53	0.626598	3.5613	0	0	0	60	tags=85%, list=52%, signal=96%
HORIUCHI_WTAP_TARGETS_DN	35	0.656636	3.45734	0	0	0	44	tags=83%, list=38%, signal=93%
DODD_NASOPHARYNGEAL_CARCINOMA_DN	66	0.611889	3.43704	0	0	0	67	tags=83%, list=58%, signal=85%
VECCHI_GASTRIC_CANCER_EARLY_UP	39	0.623377	3.37438	0	0	0	67	tags=100%, list=58%, signal=157%
GRAHAM_CML_DIVIDING_VS_NORMAL_QUIESCENT_UP	38	0.617955	3.28167	0	0	0	61	tags=95%, list=53%, signal=134%
CASORELLI_ACUTE_PROMYELOCYTIC_LEUKEMIA_DN	37	0.609577	3.19016	0	0	0	61	tags=95%, list=53%, signal=136%
FISCHER_G2_M_CELL_CYCLE	35	0.587462	3.11755	0	0	0	46	tags=80%, list=40%, signal=93%
BLUM_RESPONSE_TO_SALIRASIB_DN	36	0.569432	3.05851	0	0	0	61	tags=92%, list=53%, signal=133%
KIM_WT1_TARGETS_DN	22	0.666132	3.05443	0	0	0	42	tags=91%, list=36%, signal=115%
WHITEFORD_PEDIATRIC_CANCER_MARKERS	24	0.641304	3.0477	0	0	0	56	tags=100%, list=48%, signal=153%
KONG_E2F3_TARGETS	26	0.605461	2.9883	0	0	0	44	tags=85%, list=38%, signal=106%
WINNEPENNINCKX_MELANOMA_METASTASIS_UP	29	0.598298	2.97428	0	0	0	48	tags=86%, list=41%, signal=110%
CHIANG_LIVER_CANCER_SUBCLASS_PROLIFERATION_UP	35	0.555795	2.96958	0	0	0	67	tags=97%, list=58%, signal=161%
CHANG_CYCLING_GENES	31	0.586109	2.96517	0	0	0	62	tags=97%, list=53%, signal=152%
CROONQUIST_IL6_DEPRIVATION_DN	24	0.608696	2.91095	0	0	0	59	tags=100%, list=51%, signal=161%
HOFFMANN_LARGE_TO_SMALL_PRE_BII_LYMPHOCYTE_UP	28	0.586881	2.90783	0	0	0	52	tags=89%, list=45%, signal=123%
PUJANA_CHEK2_PCC_NETWORK	40	0.513661	2.82478	0	0	0	61	tags=85%, list=53%, signal=117%
WONG_EMBRYONIC_STEM_CELL_CORE	28	0.565334	2.81407	0	0	0	50	tags=86%, list=43%, signal=114%
FEVR_CTNNB1_TARGETS_DN	30	0.552875	2.79308	0	0	0	61	tags=93%, list=53%, signal=146%
TOYOTA_TARGETS_OF_MIR34B_AND_MIR34C	26	0.566667	2.78519	0	0	0	64	tags=100%, list=55%, signal=173%
ZHANG_TLX_TARGETS_60HR_DN	40	0.512232	2.77965	0	0	0	71	tags=95%, list=61%, signal=160%
GAVIN_FOXP3_TARGETS_CLUSTER_P6	17	0.66101	2.77712	0	0	0	37	tags=88%, list=32%, signal=111%
NAKAYAMA_SOFT_TISSUE_TUMORS_PCA2_UP	18	0.64009	2.7682	0	0	0	40	tags=89%, list=34%, signal=115%
PUJANA_BRCA1_PCC_NETWORK	48	0.480977	2.75989	0	0	0	61	tags=79%, list=53%, signal=98%
ODONNELL_TFRC_TARGETS_DN	27	0.570778	2.74631	0	0	0	44	tags=81%, list=38%, signal=101%
LEE_EARLY_T_LYMPHOCYTE_UP	24	0.58856	2.74523	0	0	0	52	tags=92%, list=45%, signal=132%
ZHENG_GLIOBLASTOMA_PLASTICITY_UP	27	0.554757	2.74512	0	0	0	50	tags=85%, list=43%, signal=115%
CAIRO_HEPATOBLASTOMA_CLASSES_UP	43	0.4951	2.7304	0	0	0	60	tags=81%, list=52%, signal=106%
GRAHAM_NORMAL_QUIESCENT_VS_NORMAL_DIVIDING_DN	28	0.539446	2.67609	0	3.413e-05	0.001	64	tags=96%, list=55%, signal=163%
BASAKI_YBX1_TARGETS_UP	37	0.501141	2.66726	0	3.3298e-05	0.001	64	tags=89%, list=55%, signal=135%
PUJANA_BRCA2_PCC_NETWORK	35	0.498981	2.65832	0	3.2505e-05	0.001	61	tags=86%, list=53%, signal=126%
SARRIO_EPITHELIAL_MESENCHYMAL_TRANSITION_UP	27	0.53588	2.64747	0	3.1749e-05	0.001	56	tags=89%, list=48%, signal=132%
GAL_LEUKEMIC_STEM_CELL_DN	19	0.596128	2.64732	0	3.1028e-05	0.001	40	tags=84%, list=34%, signal=107%
JOHNSTONE_PARVB_TARGETS_3_DN	44	0.472753	2.64388	0	6.2494e-05	0.002	70	tags=89%, list=60%, signal=139%
MARKEY_RB1_ACUTE_LOF_UP	24	0.55013	2.64088	0	6.1135e-05	0.002	47	tags=83%, list=41%, signal=111%
GOLDRATH_ANTIGEN_RESPONSE	36	0.503701	2.6284	0	5.9835e-05	0.002	64	tags=89%, list=55%, signal=137%
CHEMNITZ_RESPONSE_TO_PROSTAGLANDIN_E2_UP	20	0.587374	2.61231	0	5.8588e-05	0.002	48	tags=90%, list=41%, signal=127%
FARMER_BREAST_CANCER_CLUSTER_2	14	0.666667	2.6006	0	8.5747e-05	0.003	47	tags=100%, list=41%, signal=148%
CHICAS_RB1_TARGETS_GROWING	22	0.55827	2.58183	0	8.4032e-05	0.003	48	tags=86%, list=41%, signal=119%
BERENJENO_TRANSFORMED_BY_RHOA_UP	36	0.49913	2.57595	0	0.00010892	0.004	64	tags=89%, list=55%, signal=137%
RHEIN_ALL_GLUCOCORTICOID_THERAPY_DN	23	0.538137	2.572	0	0.00010683	0.004	56	tags=91%, list=48%, signal=142%
LINDGREN_BLADDER_CANCER_CLUSTER_1_DN	32	0.497478	2.56584	0	0.00013186	0.005	67	tags=94%, list=58%, signal=161%
AFFAR_YY1_TARGETS_DN	19	0.58319	2.56359	0	0.00012942	0.005	47	tags=89%, list=41%, signal=126%
VILLANUEVA_LIVER_CANCER_KRT19_UP	26	0.534054	2.55446	0	0.0001535	0.006	29	tags=65%, list=25%, signal=68%
BENPORATH_ES_1	23	0.54477	2.52929	0	0.00017733	0.007	55	tags=91%, list=47%, signal=139%
BURTON_ADIPOGENESIS_3	28	0.49841	2.49738	0	0.00026907	0.011	64	tags=93%, list=55%, signal=157%
WILCOX_RESPONSE_TO_PROGESTERONE_UP	13	0.651362	2.4773	0	0.00031041	0.013	31	tags=85%, list=27%, signal=103%
ZHANG_TLX_TARGETS_36HR_DN	26	0.511111	2.47438	0	0.00030515	0.013	69	tags=100%, list=59%, signal=191%
SMID_BREAST_CANCER_BASAL_UP	29	0.492297	2.47099	0	0.00030006	0.013	55	tags=83%, list=47%, signal=118%
LINDGREN_BLADDER_CANCER_CLUSTER_3_UP	32	0.481408	2.46143	0	0.00029515	0.013	62	tags=88%, list=53%, signal=136%
KANG_DOXORUBICIN_RESISTANCE_UP	22	0.529522	2.44913	0.00147059	0.00033406	0.015	56	tags=91%, list=48%, signal=142%
COLINA_TARGETS_OF_4EBP1_AND_4EBP2	18	0.570193	2.44719	0.0014881	0.00032876	0.015	41	tags=83%, list=35%, signal=109%
SERVITJA_LIVER_HNF1A_TARGETS_UP	10	0.716981	2.43458	0	0.00036774	0.017	39	tags=100%, list=34%, signal=138%
CROONQUIST_NRAS_SIGNALING_DN	17	0.565657	2.43445	0	0.00036208	0.017	59	tags=100%, list=51%, signal=174%
WHITFIELD_CELL_CYCLE_G2_M	19	0.550827	2.42867	0	0.00037783	0.018	40	tags=79%, list=34%, signal=101%
MITSIADES_RESPONSE_TO_APLIDIN_DN	36	0.45356	2.41043	0	0.00043462	0.021	59	tags=81%, list=51%, signal=113%
BENPORATH_PROLIFERATION	19	0.550947	2.40472	0	0.00044961	0.022	45	tags=84%, list=39%, signal=115%
PID_AURORA_B_PATHWAY	8	0.759259	2.4045	0	0.00044309	0.022	33	tags=100%, list=28%, signal=130%
ZHANG_BREAST_CANCER_PROGENITORS_UP	24	0.511488	2.40049	0	0.00049827	0.025	41	tags=75%, list=35%, signal=92%
WANG_RESPONSE_TO_GSK3_INHIBITOR_SB216763_DN	26	0.477316	2.39394	0	0.00055438	0.028	64	tags=92%, list=55%, signal=160%
WHITFIELD_CELL_CYCLE_LITERATURE	14	0.610294	2.38707	0	0.00060599	0.031	38	tags=86%, list=33%, signal=112%
POOLA_INVASIVE_BREAST_CANCER_UP	21	0.516894	2.3816	0	0.00061724	0.032	51	tags=86%, list=44%, signal=125%
FERREIRA_EWINGS_SARCOMA_UNSTABLE_VS_STABLE_UP	22	0.510638	2.37725	0	0.00068569	0.036	67	tags=100%, list=58%, signal=192%
REACTOME_CELL_CYCLE	31	0.463601	2.36331	0	0.00082523	0.044	56	tags=81%, list=48%, signal=114%
BIDUS_METASTASIS_UP	20	0.51825	2.36102	0	0.00081437	0.044	55	tags=90%, list=47%, signal=142%
VANTVEER_BREAST_CANCER_ESR1_DN	16	0.575455	2.3507	0	0.00085738	0.047	33	tags=75%, list=28%, signal=90%
LE_EGR2_TARGETS_UP	17	0.534793	2.34641	0.00153139	0.00084639	0.047	50	tags=88%, list=43%, signal=132%
SHEPARD_CRUSH_AND_BURN_MUTANT_DN	16	0.571668	2.34333	0.0030303	0.00087015	0.049	53	tags=94%, list=46%, signal=149%
RODRIGUES_THYROID_CARCINOMA_POORLY_DIFFERENTIATED_UP	35	0.436001	2.34275	0.00280112	0.00085927	0.049	77	tags=97%, list=66%, signal=202%
WHITFIELD_CELL_CYCLE_G2	16	0.575284	2.33826	0	0.00093732	0.054	30	tags=75%, list=26%, signal=87%
PATIL_LIVER_CANCER	36	0.440834	2.32045	0	0.0010611	0.059	66	tags=86%, list=57%, signal=138%
GEORGES_TARGETS_OF_MIR192_AND_MIR215	35	0.440035	2.2939	0.00140845	0.0011848	0.066	71	tags=91%, list=61%, signal=165%
CHARAFE_BREAST_CANCER_LUMINAL_VS_MESENCHYMAL_DN	10	0.676067	2.29218	0	0.0011877	0.067	25	tags=80%, list=22%, signal=93%
YANG_BCL3_TARGETS_UP	18	0.540816	2.28543	0	0.0012565	0.072	62	tags=100%, list=53%, signal=181%
MORI_LARGE_PRE_BII_LYMPHOCYTE_UP	15	0.56006	2.27827	0	0.0012747	0.073	45	tags=87%, list=39%, signal=123%
ZHANG_TLX_TARGETS_DN	22	0.489362	2.27821	0	0.00126	0.073	69	tags=100%, list=59%, signal=200%
TANG_SENESCENCE_TP53_TARGETS_DN	16	0.552857	2.27666	0	0.0012783	0.075	53	tags=94%, list=46%, signal=149%
ALCALAY_AML_BY_NPM1_LOCALIZATION_DN	13	0.582524	2.27181	0	0.0013624	0.081	55	tags=100%, list=47%, signal=169%
FOURNIER_ACINAR_DEVELOPMENT_LATE_2	29	0.44718	2.2647	0.00145349	0.001425	0.085	66	tags=90%, list=57%, signal=156%
PETROVA_ENDOTHELIUM_LYMPHATIC_VS_BLOOD_UP	10	0.653591	2.2613	0	0.00144	0.087	37	tags=90%, list=32%, signal=121%
MORI_IMMATURE_B_LYMPHOCYTE_DN	24	0.47185	2.25885	0	0.0014243	0.087	45	tags=75%, list=39%, signal=97%
FUJII_YBX1_TARGETS_DN	29	0.448276	2.24519	0.00145985	0.0015718	0.098	76	tags=100%, list=66%, signal=217%
FURUKAWA_DUSP6_TARGETS_PCI35_DN	18	0.516323	2.24088	0	0.0016441	0.104	47	tags=83%, list=41%, signal=118%
REACTOME_CELL_CYCLE_MITOTIC	29	0.437858	2.23476	0	0.0018211	0.115	56	tags=79%, list=48%, signal=115%
ZHOU_CELL_CYCLE_GENES_IN_IR_RESPONSE_24HR	22	0.490146	2.23326	0.00150376	0.0018455	0.118	60	tags=91%, list=52%, signal=153%
NADERI_BREAST_CANCER_PROGNOSIS_UP	7	0.761468	2.23308	0	0.0018265	0.118	32	tags=100%, list=28%, signal=130%
GRADE_COLON_AND_RECTAL_CANCER_UP	13	0.589094	2.22596	0	0.0018902	0.122	47	tags=92%, list=41%, signal=138%
LABBE_WNT3A_TARGETS_UP	10	0.641509	2.2034	0	0.0022106	0.144	47	tags=100%, list=41%, signal=154%
MORI_PRE_BI_LYMPHOCYTE_UP	15	0.559792	2.19573	0	0.0023828	0.154	45	tags=87%, list=39%, signal=123%
ZHOU_CELL_CYCLE_GENES_IN_IR_RESPONSE_6HR	20	0.48949	2.18792	0	0.0026083	0.171	36	tags=70%, list=31%, signal=84%
VANTVEER_BREAST_CANCER_METASTASIS_DN	17	0.515151	2.18718	0	0.002596	0.172	64	tags=100%, list=55%, signal=190%
SENGUPTA_NASOPHARYNGEAL_CARCINOMA_UP	26	0.451222	2.1816	0.00296736	0.0025853	0.173	67	tags=92%, list=58%, signal=170%
WU_APOPTOSIS_BY_CDKN1A_VIA_TP53	15	0.530778	2.15168	0.00290276	0.0033452	0.226	55	tags=93%, list=47%, signal=155%
TIEN_INTESTINE_PROBIOTICS_24HR_UP	33	0.415014	2.15131	0.00146199	0.0033396	0.227	75	tags=94%, list=65%, signal=190%
MOLENAAR_TARGETS_OF_CCND1_AND_CDK4_DN	14	0.539104	2.14736	0	0.0033485	0.229	29	tags=71%, list=25%, signal=84%
GREENBAUM_E2A_TARGETS_UP	10	0.613797	2.14247	0.00156006	0.0034214	0.235	39	tags=90%, list=34%, signal=124%
CUI_TCF21_TARGETS_2_UP	13	0.556753	2.11526	0.00326264	0.0042304	0.284	41	tags=85%, list=35%, signal=116%
RUIZ_TNC_TARGETS_DN	23	0.442926	2.11373	0	0.0042049	0.285	69	tags=96%, list=59%, signal=189%
ZHAN_MULTIPLE_MYELOMA_PR_UP	17	0.495929	2.10851	0.00155039	0.0042328	0.289	60	tags=94%, list=52%, signal=166%
REACTOME_DNA_REPLICATION	23	0.451613	2.09826	0.00153846	0.0046278	0.315	73	tags=100%, list=63%, signal=216%
REACTOME_MITOTIC_M_M_G1_PHASES	21	0.466636	2.07371	0.00310078	0.0055064	0.36	56	tags=86%, list=48%, signal=136%
SASAKI_ADULT_T_CELL_LEUKEMIA	10	0.599498	2.06307	0.00169205	0.0059031	0.381	21	tags=70%, list=18%, signal=78%
KAUFFMANN_MELANOMA_RELAPSE_UP	11	0.571429	2.04554	0.00325203	0.0067475	0.422	55	tags=100%, list=47%, signal=172%
RODRIGUES_THYROID_CARCINOMA_ANAPLASTIC_UP	35	0.39186	2.04029	0.00282088	0.0069651	0.436	78	tags=94%, list=67%, signal=201%
RHODES_UNDIFFERENTIATED_CANCER	13	0.533981	2.03844	0	0.0069797	0.439	60	tags=100%, list=52%, signal=184%
MUELLER_PLURINET	17	0.49122	2.03752	0.0015873	0.0069569	0.442	61	tags=94%, list=53%, signal=169%
EGUCHI_CELL_CYCLE_RB1_TARGETS	11	0.555161	2.02835	0.003125	0.007373	0.468	47	tags=91%, list=41%, signal=138%
SHEPARD_BMYB_MORPHOLINO_DN	13	0.530589	2.01571	0.00157233	0.0079448	0.493	53	tags=92%, list=46%, signal=151%
REICHERT_MITOSIS_LIN9_TARGETS	8	0.631057	1.99726	0	0.0090296	0.547	33	tags=88%, list=28%, signal=114%
AMUNDSON_GAMMA_RADIATION_RESPONSE	10	0.575472	1.99304	0.0031348	0.0092479	0.553	54	tags=100%, list=47%, signal=171%
RIGGI_EWING_SARCOMA_PROGENITOR_DN	10	0.571372	1.97902	0.00487805	0.010063	0.586	44	tags=90%, list=38%, signal=133%
ACEVEDO_FGFR1_TARGETS_IN_PROSTATE_CANCER_MODEL_UP	10	0.563235	1.97111	0.00321027	0.010761	0.62	47	tags=90%, list=41%, signal=138%
SMID_BREAST_CANCER_LUMINAL_A_DN	6	0.7	1.97081	0	0.01073	0.622	38	tags=100%, list=33%, signal=141%
ANDERSEN_CHOLANGIOCARCINOMA_CLASS2	7	0.652951	1.95725	0.00509338	0.011719	0.652	29	tags=86%, list=25%, signal=107%
MANALO_HYPOXIA_DN	27	0.39682	1.94175	0.0102339	0.013135	0.694	61	tags=81%, list=53%, signal=132%
SMIRNOV_RESPONSE_TO_IR_6HR_DN	8	0.616514	1.94092	0.00162602	0.013098	0.696	35	tags=88%, list=30%, signal=117%
MISSIAGLIA_REGULATED_BY_METHYLATION_DN	15	0.48024	1.94053	0.00622084	0.01304	0.696	60	tags=93%, list=52%, signal=168%
YAMAZAKI_TCEB3_TARGETS_DN	7	0.642202	1.92098	0.00650406	0.014556	0.75	45	tags=100%, list=39%, signal=154%
LI_WILMS_TUMOR_ANAPLASTIC_UP	7	0.642202	1.88714	0.00345423	0.018543	0.83	45	tags=100%, list=39%, signal=154%
ZWANG_TRANSIENTLY_UP_BY_1ST_EGF_PULSE_ONLY	15	0.469324	1.88225	0.010574	0.019077	0.838	42	tags=73%, list=36%, signal=100%
LY_AGING_OLD_DN	5	0.711712	1.88033	0.00179856	0.019158	0.844	36	tags=100%, list=31%, signal=139%
WEST_ADRENOCORTICAL_TUMOR_UP	19	0.426273	1.8645	0.0121766	0.020944	0.874	69	tags=95%, list=59%, signal=196%
PID_PLK1_PATHWAY	9	0.579439	1.86416	0.00956938	0.020818	0.874	53	tags=100%, list=46%, signal=170%
LEE_LIVER_CANCER_SURVIVAL_DN	10	0.53322	1.8607	0.00791139	0.021091	0.877	39	tags=80%, list=34%, signal=110%
KRIEG_HYPOXIA_NOT_VIA_KDM3A	15	0.465346	1.85739	0.0078125	0.02135	0.881	68	tags=100%, list=59%, signal=210%
REACTOME_G1_S_TRANSITION	11	0.507423	1.84094	0.00983607	0.023552	0.901	53	tags=91%, list=46%, signal=152%
WEI_MYCN_TARGETS_WITH_E_BOX	21	0.4	1.83185	0.0104012	0.024825	0.913	77	tags=100%, list=66%, signal=244%
PILON_KLF1_TARGETS_DN	33	0.35208	1.83149	0.0114123	0.024696	0.914	65	tags=79%, list=56%, signal=128%
BOYAULT_LIVER_CANCER_SUBCLASS_G23_UP	10	0.522706	1.82584	0.0111821	0.025364	0.919	39	tags=80%, list=34%, signal=110%
JAEGER_METASTASIS_UP	5	0.697403	1.82383	0.00670017	0.025494	0.92	17	tags=80%, list=15%, signal=90%
SCIBETTA_KDM5B_TARGETS_DN	10	0.536	1.82371	0.0165289	0.025325	0.92	39	tags=80%, list=34%, signal=110%
WHITFIELD_CELL_CYCLE_S	14	0.461014	1.82355	0.0125589	0.025197	0.92	61	tags=93%, list=53%, signal=172%
BURTON_ADIPOGENESIS_PEAK_AT_24HR	9	0.555751	1.82148	0.00963082	0.025335	0.923	45	tags=89%, list=39%, signal=134%
SHEPARD_BMYB_TARGETS	8	0.574074	1.81556	0.00838926	0.025988	0.929	53	tags=100%, list=46%, signal=171%
NAKAMURA_TUMOR_ZONE_PERIPHERAL_VS_CENTRAL_UP	9	0.548112	1.81522	0.00818331	0.025859	0.93	32	tags=78%, list=28%, signal=99%
LEE_BMP2_TARGETS_DN	36	0.34321	1.79859	0.0252226	0.028765	0.949	82	tags=94%, list=71%, signal=222%
CONCANNON_APOPTOSIS_BY_EPOXOMICIN_DN	7	0.609786	1.79384	0.0128824	0.029612	0.953	33	tags=86%, list=28%, signal=113%
REACTOME_MITOTIC_G1_G1_S_PHASES	11	0.507423	1.78331	0.00810373	0.031368	0.958	53	tags=91%, list=46%, signal=152%
REACTOME_MITOTIC_PROMETAPHASE	13	0.461859	1.76931	0.0148515	0.034182	0.97	43	tags=77%, list=37%, signal=109%
FINETTI_BREAST_CANCER_KINOME_RED	8	0.555556	1.7483	0.0189655	0.038559	0.979	55	tags=100%, list=47%, signal=177%
KEGG_CELL_CYCLE	16	0.429977	1.7458	0.01875	0.038907	0.979	55	tags=81%, list=47%, signal=133%
CROONQUIST_NRAS_VS_STROMAL_STIMULATION_DN	12	0.461742	1.72771	0.0265211	0.04297	0.988	60	tags=92%, list=52%, signal=170%
SHETH_LIVER_CANCER_VS_TXNIP_LOSS_PAM1	6	0.610157	1.72172	0.0337268	0.044153	0.99	35	tags=83%, list=30%, signal=113%
ODONNELL_TARGETS_OF_MYC_AND_TFRC_DN	9	0.53271	1.72118	0.0263591	0.044012	0.99	58	tags=100%, list=50%, signal=184%
PUJANA_XPRSS_INT_NETWORK	18	0.399362	1.71867	0.0258752	0.044393	0.99	60	tags=83%, list=52%, signal=146%
MONTERO_THYROID_CANCER_POOR_SURVIVAL_UP	5	0.63964	1.70736	0.0259516	0.046907	0.99	44	tags=100%, list=38%, signal=154%
BOYAULT_LIVER_CANCER_SUBCLASS_G3_UP	18	0.400021	1.69267	0.0191388	0.050814	0.992	29	tags=56%, list=25%, signal=63%
ZWANG_DOWN_BY_2ND_EGF_PULSE	5	0.648649	1.679	0.025729	0.054659	0.995	43	tags=100%, list=37%, signal=152%
KAMMINGA_EZH2_TARGETS	11	0.475373	1.66704	0.028125	0.058028	0.997	47	tags=82%, list=41%, signal=125%
REN_BOUND_BY_E2F	14	0.432363	1.66237	0.0383387	0.059063	0.998	33	tags=64%, list=28%, signal=79%
HU_GENOTOXIC_DAMAGE_4HR	5	0.630631	1.65448	0.027027	0.061224	0.999	45	tags=100%, list=39%, signal=156%
PUIFFE_INVASION_INHIBITED_BY_ASCITES_UP	5	0.630631	1.65368	0.024911	0.061072	0.999	45	tags=100%, list=39%, signal=156%
ISHIDA_E2F_TARGETS	15	0.405496	1.64733	0.0364188	0.063082	0.999	61	tags=87%, list=53%, signal=159%
GRAHAM_CML_QUIESCENT_VS_NORMAL_QUIESCENT_UP	12	0.43272	1.64615	0.0288925	0.063038	0.999	60	tags=92%, list=52%, signal=170%
FISCHER_G1_S_CELL_CYCLE	13	0.427185	1.64558	0.0352	0.062888	0.999	71	tags=100%, list=61%, signal=229%
DUTERTRE_ESTRADIOL_RESPONSE_6HR_UP	10	0.481132	1.64557	0.0330033	0.062512	0.999	64	tags=100%, list=55%, signal=204%
CHICAS_RB1_TARGETS_SENESCENT	19	0.371134	1.64535	0.0396947	0.062197	0.999	79	tags=100%, list=68%, signal=262%
LI_WILMS_TUMOR_VS_FETAL_KIDNEY_1_DN	21	0.357895	1.60641	0.0512048	0.076283	1	81	tags=100%, list=70%, signal=271%
FARMER_BREAST_CANCER_BASAL_VS_LULMINAL	15	0.392859	1.60235	0.0289389	0.0776	1	55	tags=80%, list=47%, signal=132%
HAMAI_APOPTOSIS_VIA_TRAIL_UP	14	0.40504	1.5752	0.0455975	0.088952	1	46	tags=71%, list=40%, signal=104%
REACTOME_ACTIVATION_OF_ATR_IN_RESPONSE_TO_REPLICATION_STRESS	9	0.459189	1.56926	0.0571895	0.090929	1	55	tags=89%, list=47%, signal=156%
VERNELL_RETINOBLASTOMA_PATHWAY_UP	11	0.430135	1.54514	0.0636646	0.10224	1	61	tags=91%, list=53%, signal=174%
LOPEZ_MBD_TARGETS	8	0.499521	1.54502	0.0444444	0.10174	1	24	tags=63%, list=21%, signal=73%
GARCIA_TARGETS_OF_FLI1_AND_DAX1_DN	13	0.407767	1.53931	0.052161	0.10397	1	73	tags=100%, list=63%, signal=240%
SU_TESTIS	8	0.482485	1.53386	0.0550918	0.10619	1	37	tags=75%, list=32%, signal=103%
REACTOME_G2_M_CHECKPOINTS	9	0.459189	1.53197	0.0421394	0.10657	1	55	tags=89%, list=47%, signal=156%
VANTVEER_BREAST_CANCER_POOR_PROGNOSIS	8	0.497272	1.53037	0.0544	0.10687	1	48	tags=88%, list=41%, signal=139%
HELLER_SILENCED_BY_METHYLATION_UP	5	0.581369	1.52283	0.0581395	0.10972	1	29	tags=80%, list=25%, signal=102%
CHICAS_RB1_TARGETS_CONFLUENT	7	0.504443	1.51693	0.055921	0.11203	1	47	tags=86%, list=41%, signal=135%
AMUNDSON_GENOTOXIC_SIGNATURE	6	0.536364	1.50813	0.0602837	0.11591	1	56	tags=100%, list=48%, signal=183%
LIAO_METASTASIS	8	0.481482	1.50795	0.0615641	0.11539	1	63	tags=100%, list=54%, signal=204%
OXFORD_RALA_OR_RALB_TARGETS_UP	8	0.472222	1.48926	0.0738255	0.12537	1	64	tags=100%, list=55%, signal=208%
RIZ_ERYTHROID_DIFFERENTIATION	7	0.495413	1.48134	0.0686767	0.12985	1	61	tags=100%, list=53%, signal=198%
BURTON_ADIPOGENESIS_PEAK_AT_16HR	7	0.495413	1.4746	0.0662359	0.13321	1	61	tags=100%, list=53%, signal=198%
BENPORATH_ES_2	5	0.567568	1.47304	0.0649573	0.13345	1	52	tags=100%, list=45%, signal=173%
REACTOME_CELL_CYCLE_CHECKPOINTS	11	0.415703	1.47275	0.0955224	0.13291	1	55	tags=82%, list=47%, signal=141%
REACTOME_E2F_MEDIATED_REGULATION_OF_DNA_REPLICATION	5	0.558559	1.46684	0.0719064	0.13569	1	53	tags=100%, list=46%, signal=176%
MARTINEZ_RESPONSE_TO_TRABECTEDIN_DN	8	0.461376	1.46037	0.0902896	0.13919	1	29	tags=63%, list=25%, signal=78%
NAKAMURA_CANCER_MICROENVIRONMENT_DN	7	0.486239	1.45818	0.0782313	0.14014	1	62	tags=100%, list=53%, signal=202%
BUYTAERT_PHOTODYNAMIC_THERAPY_STRESS_DN	13	0.390219	1.45794	0.0958466	0.13956	1	53	tags=77%, list=46%, signal=126%
BOQUEST_STEM_CELL_CULTURED_VS_FRESH_UP	10	0.42432	1.45393	0.0912106	0.14145	1	29	tags=60%, list=25%, signal=73%
PUJANA_ATM_PCC_NETWORK	23	0.301923	1.44002	0.0860832	0.14952	1	60	tags=74%, list=52%, signal=123%
MARTENS_TRETINOIN_RESPONSE_DN	6	0.503484	1.4394	0.0959596	0.14909	1	26	tags=67%, list=22%, signal=81%
WELCSH_BRCA1_TARGETS_UP	5	0.538506	1.43308	0.105263	0.15259	1	21	tags=60%, list=18%, signal=70%
GROSS_HYPOXIA_VIA_ELK3_UP	12	0.3947	1.43185	0.0941358	0.1526	1	58	tags=83%, list=50%, signal=149%
BENPORATH_SOX2_TARGETS	8	0.448569	1.42693	0.0877193	0.15538	1	41	tags=75%, list=35%, signal=108%
MOHANKUMAR_HOXA1_TARGETS_UP	12	0.384615	1.42606	0.106811	0.15505	1	75	tags=100%, list=65%, signal=254%
PID_FOXM1_PATHWAY	5	0.549257	1.42402	0.083612	0.15581	1	35	tags=80%, list=30%, signal=110%
GARY_CD5_TARGETS_DN	10	0.407304	1.42186	0.100649	0.1565	1	64	tags=90%, list=55%, signal=183%
REACTOME_G1_S_SPECIFIC_TRANSCRIPTION	5	0.558559	1.42123	0.0946429	0.15615	1	53	tags=100%, list=46%, signal=176%
PUJANA_BREAST_CANCER_WITH_BRCA1_MUTATED_UP	9	0.417635	1.41275	0.0958466	0.16108	1	47	tags=78%, list=41%, signal=121%
PUJANA_BREAST_CANCER_LIT_INT_NETWORK	8	0.443791	1.40696	0.11405	0.16442	1	55	tags=88%, list=47%, signal=155%
GEORGES_CELL_CYCLE_MIR192_TARGETS	7	0.46789	1.39422	0.105863	0.17285	1	64	tags=100%, list=55%, signal=210%
FRASOR_RESPONSE_TO_SERM_OR_FULVESTRANT_DN	5	0.539659	1.39237	0.119171	0.17338	1	36	tags=80%, list=31%, signal=111%
DOANE_RESPONSE_TO_ANDROGEN_DN	7	0.45348	1.38597	0.111853	0.17745	1	50	tags=86%, list=43%, signal=142%
REACTOME_ACTIVATION_OF_THE_PRE_REPLICATIVE_COMPLEX	7	0.450697	1.37823	0.118333	0.18267	1	52	tags=86%, list=45%, signal=146%
KAUFFMANN_DNA_REPLICATION_GENES	11	0.380952	1.373	0.123003	0.18614	1	75	tags=100%, list=65%, signal=256%
DAZARD_UV_RESPONSE_CLUSTER_G6	5	0.53065	1.37137	0.10339	0.18677	1	37	tags=80%, list=32%, signal=112%
TARTE_PLASMA_CELL_VS_PLASMABLAST_DN	22	0.297872	1.35671	0.123512	0.19698	1	87	tags=100%, list=75%, signal=324%
REACTOME_S_PHASE	9	0.404234	1.34658	0.133333	0.20451	1	61	tags=89%, list=53%, signal=173%
PENG_LEUCINE_DEPRIVATION_DN	5	0.504505	1.33792	0.141869	0.21105	1	59	tags=100%, list=51%, signal=195%
REACTOME_ORC1_REMOVAL_FROM_CHROMATIN	6	0.473956	1.33205	0.147368	0.21497	1	47	tags=83%, list=41%, signal=133%
PAL_PRMT5_TARGETS_UP	10	0.377358	1.32312	0.152866	0.2212	1	75	tags=100%, list=65%, signal=259%
PYEON_CANCER_HEAD_AND_NECK_VS_CERVICAL_UP	8	0.407407	1.31855	0.140777	0.22437	1	71	tags=100%, list=61%, signal=240%
PUJANA_BRCA_CENTERED_NETWORK	14	0.339763	1.31722	0.157393	0.22456	1	60	tags=79%, list=52%, signal=143%
TURASHVILI_BREAST_DUCTAL_CARCINOMA_VS_LOBULAR_NORMAL_UP	6	0.463636	1.31046	0.160072	0.2295	1	64	tags=100%, list=55%, signal=212%
PID_P73PATHWAY	7	0.42748	1.30896	0.149915	0.22994	1	23	tags=57%, list=20%, signal=67%
SCIAN_CELL_CYCLE_TARGETS_OF_TP53_AND_TP73_DN	5	0.503623	1.3088	0.14966	0.22909	1	40	tags=80%, list=34%, signal=117%
REACTOME_M_G1_TRANSITION	7	0.450697	1.30525	0.143345	0.23133	1	52	tags=86%, list=45%, signal=146%
STEIN_ESRRA_TARGETS_RESPONSIVE_TO_ESTROGEN_DN	10	0.377358	1.29529	0.176871	0.23972	1	75	tags=100%, list=65%, signal=259%
WHITFIELD_CELL_CYCLE_G1_S	8	0.407407	1.29494	0.160656	0.23904	1	71	tags=100%, list=61%, signal=240%
PID_ATR_PATHWAY	9	0.392523	1.29432	0.185738	0.23857	1	73	tags=100%, list=63%, signal=249%
YU_MYC_TARGETS_UP	8	0.409446	1.28984	0.177885	0.24158	1	45	tags=75%, list=39%, signal=114%
BENPORATH_NANOG_TARGETS	11	0.354059	1.27371	0.170654	0.25585	1	41	tags=64%, list=35%, signal=89%
MEISSNER_BRAIN_HCP_WITH_H3K4ME3_AND_H3K27ME3	17	0.297022	1.27103	0.197227	0.2575	1	21	tags=41%, list=18%, signal=43%
REACTOME_DNA_STRAND_ELONGATION	5	0.486487	1.26279	0.177083	0.26447	1	61	tags=100%, list=53%, signal=202%
WANG_METASTASIS_OF_BREAST_CANCER_ESR1_UP	6	0.445455	1.25641	0.179002	0.26957	1	66	tags=100%, list=57%, signal=220%
KEGG_PROGESTERONE_MEDIATED_OOCYTE_MATURATION	6	0.452786	1.25443	0.204626	0.27017	1	15	tags=50%, list=13%, signal=54%
WANG_SMARCE1_TARGETS_DN	6	0.450852	1.24986	0.212766	0.27381	1	51	tags=83%, list=44%, signal=141%
SUNG_METASTASIS_STROMA_DN	5	0.475176	1.24268	0.210016	0.28049	1	41	tags=80%, list=35%, signal=118%
GARGALOVIC_RESPONSE_TO_OXIDIZED_PHOSPHOLIPIDS_TURQUOISE_DN	6	0.436364	1.23949	0.197347	0.28229	1	67	tags=100%, list=58%, signal=224%
DAZARD_RESPONSE_TO_UV_NHEK_DN	6	0.445455	1.23597	0.194257	0.28481	1	50	tags=83%, list=43%, signal=139%
REACTOME_SYNTHESIS_OF_DNA	8	0.390657	1.23008	0.217247	0.28989	1	47	tags=75%, list=41%, signal=117%
WEST_ADRENOCORTICAL_TUMOR_MARKERS_UP	5	0.459459	1.22242	0.20678	0.29665	1	64	tags=100%, list=55%, signal=213%
SANSOM_APC_TARGETS_REQUIRE_MYC	5	0.45946	1.2217	0.216783	0.29619	1	64	tags=100%, list=55%, signal=213%
RHODES_CANCER_META_SIGNATURE	5	0.471952	1.22152	0.197256	0.2951	1	21	tags=60%, list=18%, signal=70%
HIRSCH_CELLULAR_TRANSFORMATION_SIGNATURE_DN	5	0.468469	1.21915	0.213793	0.29632	1	63	tags=100%, list=54%, signal=209%
ONKEN_UVEAL_MELANOMA_UP	7	0.412227	1.21526	0.234426	0.29943	1	47	tags=71%, list=41%, signal=113%
SONG_TARGETS_OF_IE86_CMV_PROTEIN	8	0.37037	1.2067	0.240614	0.30738	1	75	tags=100%, list=65%, signal=263%
ENK_UV_RESPONSE_KERATINOCYTE_DN	8	0.37037	1.19446	0.228956	0.3199	1	75	tags=100%, list=65%, signal=263%
CHICAS_RB1_TARGETS_LOW_SERUM	5	0.459459	1.19311	0.2358	0.32015	1	64	tags=100%, list=55%, signal=213%
FARMER_BREAST_CANCER_APOCRINE_VS_BASAL	7	0.392196	1.18983	0.24596	0.32232	1	29	tags=57%, list=25%, signal=72%
DEURIG_T_CELL_PROLYMPHOCYTIC_LEUKEMIA_UP	5	0.441441	1.18544	0.23412	0.32618	1	66	tags=100%, list=57%, signal=222%
DANG_BOUND_BY_MYC	11	0.336649	1.18336	0.259317	0.32687	1	53	tags=73%, list=46%, signal=121%
PEART_HDAC_PROLIFERATION_CLUSTER_UP	5	0.45618	1.1786	0.233216	0.33086	1	45	tags=80%, list=39%, signal=125%
PID_E2F_PATHWAY	7	0.397504	1.16763	0.267797	0.34273	1	12	tags=43%, list=10%, signal=45%
BIOCARTA_MCM_PATHWAY	5	0.438162	1.15647	0.28021	0.3542	1	47	tags=80%, list=41%, signal=129%
MARTINEZ_RB1_TARGETS_UP	9	0.345674	1.15418	0.287267	0.3554	1	33	tags=56%, list=28%, signal=72%
IVANOVA_HEMATOPOIESIS_LATE_PROGENITOR	12	0.311736	1.14624	0.292007	0.3635	1	66	tags=83%, list=57%, signal=173%
MOREAUX_B_LYMPHOCYTE_MATURATION_BY_TACI_DN	5	0.432432	1.13141	0.288225	0.37969	1	67	tags=100%, list=58%, signal=227%
SENGUPTA_NASOPHARYNGEAL_CARCINOMA_WITH_LMP1_UP	5	0.432432	1.13067	0.282095	0.37927	1	67	tags=100%, list=58%, signal=227%
PEDERSEN_METASTASIS_BY_ERBB2_ISOFORM_7	7	0.369758	1.11554	0.310855	0.39644	1	60	tags=86%, list=52%, signal=167%
PURBEY_TARGETS_OF_CTBP1_NOT_SATB1_DN	7	0.380467	1.11428	0.302676	0.3963	1	45	tags=71%, list=39%, signal=110%
MORI_MATURE_B_LYMPHOCYTE_DN	6	0.38734	1.09997	0.324653	0.41335	1	38	tags=67%, list=33%, signal=94%
MOREAUX_MULTIPLE_MYELOMA_BY_TACI_DN	6	0.390909	1.09594	0.339286	0.41683	1	72	tags=100%, list=62%, signal=250%
REACTOME_ADAPTIVE_IMMUNE_SYSTEM	5	0.410832	1.09117	0.336252	0.42124	1	32	tags=60%, list=28%, signal=79%
FOURNIER_ACINAR_DEVELOPMENT_LATE_DN	5	0.414414	1.07736	0.351119	0.43776	1	69	tags=100%, list=59%, signal=236%
MILI_PSEUDOPODIA_HAPTOTAXIS_UP	5	0.405405	1.07714	0.3375	0.43634	1	70	tags=100%, list=60%, signal=241%
REACTOME_FACTORS_INVOLVED_IN_MEGAKARYOCYTE_DEVELOPMENT_AND_PLATELET_PRODUCTION	5	0.402882	1.07301	0.355903	0.43965	1	32	tags=60%, list=28%, signal=79%
MARSON_BOUND_BY_FOXP3_UNSTIMULATED	11	0.3	1.06889	0.368254	0.44347	1	58	tags=73%, list=50%, signal=132%
CHIARADONNA_NEOPLASTIC_TRANSFORMATION_KRAS_UP	10	0.311321	1.06011	0.366086	0.45328	1	82	tags=100%, list=71%, signal=312%
SLEBOS_HEAD_AND_NECK_CANCER_WITH_HPV_UP	5	0.396396	1.05426	0.385417	0.45927	1	71	tags=100%, list=61%, signal=247%
GRAESSMANN_APOPTOSIS_BY_DOXORUBICIN_DN	27	0.212929	1.05352	0.383704	0.45865	1	77	tags=81%, list=66%, signal=186%
GRADE_COLON_CANCER_UP	5	0.392436	1.0329	0.41	0.48519	1	30	tags=60%, list=26%, signal=77%
RAY_TUMORIGENESIS_BY_ERBB2_CDC25A_UP	6	0.367921	1.03167	0.400651	0.48492	1	41	tags=67%, list=35%, signal=98%
PURBEY_TARGETS_OF_CTBP1_NOT_SATB1_UP	7	0.35055	1.02923	0.404803	0.4866	1	15	tags=43%, list=13%, signal=46%
GRYDER_PAX3FOXO1_TOP_ENHANCERS	9	0.309766	1.02499	0.421569	0.49082	1	70	tags=89%, list=60%, signal=207%
REACTOME_MITOTIC_G2_G2_M_PHASES	7	0.344919	1.02147	0.422819	0.49356	1	50	tags=71%, list=43%, signal=118%
GENTILE_UV_HIGH_DOSE_DN	9	0.308411	1.02015	0.405751	0.49343	1	82	tags=100%, list=71%, signal=315%
ZAMORA_NOS2_TARGETS_UP	6	0.363636	1.01575	0.434783	0.49787	1	75	tags=100%, list=65%, signal=268%
DEBIASI_APOPTOSIS_BY_REOVIRUS_INFECTION_UP	5	0.385976	1.01461	0.434856	0.49764	1	56	tags=80%, list=48%, signal=148%
MATSUDA_NATURAL_KILLER_DIFFERENTIATION	12	0.266144	0.995637	0.454121	0.52244	1	43	tags=58%, list=37%, signal=83%
RIZKI_TUMOR_INVASIVENESS_3D_DN	7	0.328684	0.989381	0.453333	0.52957	1	36	tags=57%, list=31%, signal=78%
MARKEY_RB1_CHRONIC_LOF_UP	5	0.378378	0.987621	0.472789	0.53009	1	73	tags=100%, list=63%, signal=258%
BENPORATH_MYC_MAX_TARGETS	8	0.314616	0.978741	0.490228	0.54125	1	71	tags=88%, list=61%, signal=210%
BHATTACHARYA_EMBRYONIC_STEM_CELL	6	0.354546	0.974983	0.466777	0.54468	1	76	tags=100%, list=66%, signal=275%
MARSON_BOUND_BY_FOXP3_STIMULATED	11	0.268468	0.974292	0.49026	0.54373	1	71	tags=82%, list=61%, signal=191%
GRYDER_PAX3FOXO1_ENHANCERS_IN_TADS	13	0.251305	0.967949	0.480122	0.55093	1	41	tags=54%, list=35%, signal=74%
SPIELMAN_LYMPHOBLAST_EUROPEAN_VS_ASIAN_UP	8	0.302006	0.96678	0.480328	0.55057	1	28	tags=50%, list=24%, signal=61%
MULLIGHAN_NPM1_SIGNATURE_3_UP	5	0.378378	0.965187	0.506897	0.55094	1	73	tags=100%, list=63%, signal=258%
SENESE_HDAC3_TARGETS_DN	6	0.323614	0.921616	0.569767	0.61218	1	26	tags=50%, list=22%, signal=61%
STEIN_ESR1_TARGETS	13	0.239803	0.920301	0.53429	0.61191	1	75	tags=85%, list=65%, signal=213%
BORCZUK_MALIGNANT_MESOTHELIOMA_UP	10	0.264151	0.916077	0.545455	0.61629	1	87	tags=100%, list=75%, signal=366%
KAUFFMANN_DNA_REPAIR_GENES	13	0.233166	0.901118	0.586371	0.63594	1	75	tags=85%, list=65%, signal=213%
BYSTRYKH_HEMATOPOIESIS_STEM_CELL_QTL_TRANS	7	0.293842	0.892393	0.602007	0.64665	1	24	tags=43%, list=21%, signal=51%
WAKABAYASHI_ADIPOGENESIS_PPARG_BOUND_8D	7	0.298216	0.888803	0.603333	0.64993	1	21	tags=43%, list=18%, signal=49%
BASSO_B_LYMPHOCYTE_NETWORK	5	0.342342	0.888085	0.616788	0.6488	1	77	tags=100%, list=66%, signal=285%
WAKASUGI_HAVE_ZNF143_BINDING_SITES	5	0.337477	0.88803	0.629174	0.64665	1	61	tags=80%, list=53%, signal=161%
SENESE_HDAC1_TARGETS_UP	6	0.312001	0.880009	0.586093	0.65626	1	50	tags=67%, list=43%, signal=111%
SANSOM_APC_TARGETS_UP	5	0.328084	0.872549	0.636519	0.66498	1	39	tags=60%, list=34%, signal=86%
FLORIO_NEOCORTEX_BASAL_RADIAL_GLIA_UP	7	0.285316	0.856906	0.632933	0.68519	1	39	tags=57%, list=34%, signal=81%
REACTOME_HEMOSTASIS	6	0.302024	0.85272	0.644013	0.68862	1	32	tags=50%, list=28%, signal=65%
RAO_BOUND_BY_SALL4_ISOFORM_B	5	0.328794	0.850167	0.664912	0.68985	1	60	tags=80%, list=52%, signal=159%
CHIANG_LIVER_CANCER_SUBCLASS_UNANNOTATED_DN	5	0.320389	0.846982	0.641739	0.69194	1	61	tags=80%, list=53%, signal=161%
WANG_CISPLATIN_RESPONSE_AND_XPC_UP	5	0.324324	0.845008	0.668978	0.69235	1	79	tags=100%, list=68%, signal=300%
CREIGHTON_ENDOCRINE_THERAPY_RESISTANCE_1	7	0.281754	0.83715	0.680342	0.70124	1	22	tags=43%, list=19%, signal=50%
DACOSTA_UV_RESPONSE_VIA_ERCC3_DN	20	0.182581	0.811867	0.677941	0.73464	1	8	tags=20%, list=7%, signal=18%
REACTOME_REGULATION_OF_MITOTIC_CELL_CYCLE	6	0.288961	0.810706	0.702055	0.73377	1	53	tags=67%, list=46%, signal=116%
ACEVEDO_LIVER_TUMOR_VS_NORMAL_ADJACENT_TISSUE_UP	11	0.228771	0.810066	0.669329	0.73219	1	81	tags=91%, list=70%, signal=273%
REACTOME_IMMUNE_SYSTEM	7	0.266107	0.801184	0.697479	0.74227	1	45	tags=57%, list=39%, signal=88%
KEGG_OOCYTE_MEIOSIS	7	0.256881	0.779083	0.752475	0.76979	1	87	tags=100%, list=75%, signal=376%
MARTORIATI_MDM4_TARGETS_FETAL_LIVER_DN	7	0.256881	0.777877	0.756897	0.76892	1	87	tags=100%, list=75%, signal=376%
DACOSTA_UV_RESPONSE_VIA_ERCC3_COMMON_DN	16	0.183349	0.77545	0.750765	0.76955	1	37	tags=44%, list=32%, signal=55%
MARTINEZ_TP53_TARGETS_UP	6	0.272727	0.765915	0.769366	0.77997	1	85	tags=100%, list=73%, signal=355%
ONDER_CDH1_TARGETS_1_DN	6	0.254545	0.726968	0.811545	0.82502	1	87	tags=100%, list=75%, signal=379%
MULLIGHAN_NPM1_MUTATED_SIGNATURE_1_UP	5	0.276705	0.726538	0.79097	0.82277	1	40	tags=60%, list=34%, signal=88%
KOYAMA_SEMA3B_TARGETS_DN	6	0.253398	0.715454	0.833333	0.83309	1	35	tags=50%, list=30%, signal=68%
LEI_MYB_TARGETS	5	0.276012	0.70866	0.85	0.83802	1	61	tags=80%, list=53%, signal=161%
MARTINEZ_RB1_AND_TP53_TARGETS_UP	5	0.27027	0.69466	0.84589	0.85108	1	85	tags=100%, list=73%, signal=358%
REACTOME_METABOLISM_OF_NUCLEOTIDES	5	0.242003	0.616034	0.930233	0.92512	1	1	tags=20%, list=1%, signal=19%
HAHTOLA_SEZARY_SYNDROM_UP	6	0.197008	0.548966	0.961606	0.96792	1	60	tags=67%, list=52%, signal=131%
KOINUMA_TARGETS_OF_SMAD2_OR_SMAD3	6	0.172727	0.484228	0.994737	0.99018	1	64	tags=67%, list=55%, signal=141%
NUYTTEN_NIPP1_TARGETS_DN	12	0.122161	0.451513	0.991949	0.99358	1	91	tags=92%, list=78%, signal=381%
FERRANDO_T_ALL_WITH_MLL_ENL_FUSION_DN	5	-0.196502	-0.545618	0.980676	0.97553	1	44	tags=60%, list=38%, signal=93%
TIEN_INTESTINE_PROBIOTICS_6HR_DN	5	-0.218575	-0.58344	0.948315	0.97842	1	35	tags=60%, list=30%, signal=82%
WAKABAYASHI_ADIPOGENESIS_PPARG_RXRA_BOUND_8D	9	-0.1751	-0.639096	0.893617	0.95853	1	41	tags=56%, list=35%, signal=79%
WANG_LMO4_TARGETS_UP	5	-0.243243	-0.669171	0.891705	0.95037	1	90	tags=100%, list=78%, signal=427%
CHEN_METABOLIC_SYNDROM_NETWORK	8	-0.195074	-0.669952	0.876777	0.97397	1	63	tags=75%, list=54%, signal=153%
BLALOCK_ALZHEIMERS_DISEASE_UP	14	-0.168357	-0.762771	0.783562	0.87342	1	44	tags=57%, list=38%, signal=81%
IVANOVA_HEMATOPOIESIS_EARLY_PROGENITOR	7	-0.264037	-0.842916	0.644231	0.76652	1	69	tags=86%, list=59%, signal=199%
LU_EZH2_TARGETS_DN	8	-0.264209	-0.908352	0.532663	0.67126	1	72	tags=88%, list=62%, signal=215%
MULLIGHAN_MLL_SIGNATURE_2_UP	5	-0.36036	-0.987987	0.453933	0.55665	1	77	tags=100%, list=66%, signal=285%
MULLIGHAN_MLL_SIGNATURE_1_UP	5	-0.36036	-0.996473	0.451306	0.55942	1	77	tags=100%, list=66%, signal=285%
BRUINS_UVC_RESPONSE_LATE	12	-0.242479	-1.01954	0.406566	0.53804	1	81	tags=92%, list=70%, signal=272%
EPPERT_PROGENITOR	11	-0.260591	-1.04583	0.381963	0.51239	1	67	tags=82%, list=58%, signal=175%
GRAESSMANN_RESPONSE_TO_MC_AND_DOXORUBICIN_DN	13	-0.248756	-1.07033	0.362903	0.48873	1	81	tags=92%, list=70%, signal=272%
CHANG_CORE_SERUM_RESPONSE_UP	5	-0.387387	-1.082	0.332536	0.48534	1	74	tags=100%, list=64%, signal=264%
DOUGLAS_BMI1_TARGETS_UP	5	-0.396396	-1.08953	0.336384	0.48995	1	73	tags=100%, list=63%, signal=258%
ONKEN_UVEAL_MELANOMA_DN	7	-0.33619	-1.09208	0.321168	0.50308	1	44	tags=71%, list=38%, signal=108%
KOKKINAKIS_METHIONINE_DEPRIVATION_96HR_DN	5	-0.414414	-1.13684	0.29148	0.44843	1	71	tags=100%, list=61%, signal=247%
GRAESSMANN_APOPTOSIS_BY_DOXORUBICIN_UP	7	-0.366972	-1.15373	0.2723	0.43992	1	77	tags=100%, list=66%, signal=279%
REACTOME_SIGNALING_BY_RHO_GTPASES	5	-0.423077	-1.17486	0.270983	0.42511	1	3	tags=40%, list=3%, signal=39%
FLECHNER_BIOPSY_KIDNEY_TRANSPLANT_OK_VS_DONOR_UP	5	-0.436545	-1.19567	0.24	0.41049	1	41	tags=80%, list=35%, signal=118%
PENG_GLUTAMINE_DEPRIVATION_DN	6	-0.409091	-1.19985	0.207317	0.42231	1	72	tags=100%, list=62%, signal=250%
LINSLEY_MIR16_TARGETS	5	-0.441441	-1.20969	0.217295	0.42599	1	68	tags=100%, list=59%, signal=231%
MONNIER_POSTRADIATION_TUMOR_ESCAPE_UP	7	-0.368532	-1.21833	0.22276	0.43238	1	22	tags=57%, list=19%, signal=66%
BLALOCK_ALZHEIMERS_DISEASE_DN	8	-0.361111	-1.2518	0.164179	0.4025	1	78	tags=100%, list=67%, signal=284%
STEIN_ESRRA_TARGETS	6	-0.427273	-1.26881	0.179245	0.39638	1	70	tags=100%, list=60%, signal=239%
ACEVEDO_LIVER_CANCER_UP	16	-0.275037	-1.29669	0.127119	0.37619	1	73	tags=88%, list=63%, signal=203%
ROESSLER_LIVER_CANCER_METASTASIS_UP	5	-0.495495	-1.3576	0.138686	0.31382	1	62	tags=100%, list=53%, signal=206%
GRAESSMANN_RESPONSE_TO_MC_AND_DOXORUBICIN_UP	6	-0.460296	-1.41489	0.0955711	0.26353	1	22	tags=67%, list=19%, signal=78%
KRIGE_RESPONSE_TO_TOSEDOSTAT_24HR_DN	5	-0.531532	-1.47021	0.0880952	0.22166	1	58	tags=100%, list=50%, signal=191%
FORTSCHEGGER_PHF8_TARGETS_DN	5	-0.55741	-1.54666	0.0547264	0.17191	1	12	tags=60%, list=10%, signal=64%
KRIGE_RESPONSE_TO_TOSEDOSTAT_6HR_DN	6	-0.536364	-1.5887	0.0317073	0.1536	1	58	tags=100%, list=50%, signal=190%
YOSHIMURA_MAPK8_TARGETS_UP	9	-0.443937	-1.60448	0.041769	0.15472	0.999	39	tags=78%, list=34%, signal=108%
ZWANG_TRANSIENTLY_UP_BY_2ND_EGF_PULSE_ONLY	9	-0.504673	-1.83256	0.00995025	0.054001	0.836	63	tags=100%, list=54%, signal=202%
MIKKELSEN_ES_ICP_WITH_H3K4ME3	6	-0.61461	-1.84482	0.0131234	0.05503	0.812	26	tags=83%, list=22%, signal=102%
BRUINS_UVC_RESPONSE_VIA_TP53_GROUP_A	6	-0.7	-2.10438	0	0.013506	0.313	40	tags=100%, list=34%, signal=145%
DIAZ_CHRONIC_MEYLOGENOUS_LEUKEMIA_UP	7	-0.651376	-2.13753	0	0.012849	0.271	46	tags=100%, list=40%, signal=156%
WEST_ADRENOCORTICAL_TUMOR_DN	5	-0.801802	-2.19198	0	0.0094814	0.182	28	tags=100%, list=24%, signal=126%
SMID_BREAST_CANCER_BASAL_DN	5	-0.801802	-2.27001	0.00224719	0.0062113	0.107	28	tags=100%, list=24%, signal=126%
LEE_BMP2_TARGETS_UP	5	-0.837838	-2.38009	0	0.0030936	0.046	24	tags=100%, list=21%, signal=121%
WONG_ADULT_TISSUE_STEM_MODULE	6	-0.845454	-2.55511	0	0.00046182	0.006	24	tags=100%, list=21%, signal=120%
RODRIGUES_THYROID_CARCINOMA_POORLY_DIFFERENTIATED_DN	6	-0.845454	-2.56459	0.00248139	0.00061575	0.006	24	tags=100%, list=21%, signal=120%
DODD_NASOPHARYNGEAL_CARCINOMA_UP	10	-0.792453	-3.01409	0	0.00016797	0.001	33	tags=100%, list=28%, signal=128%
SHEDDEN_LUNG_CANCER_GOOD_SURVIVAL_A4	9	-0.82243	-3.02053	0	0.00033594	0.001	29	tags=100%, list=25%, signal=123%
