# Supplementary material for: A co-expressed gene status of adenylate kinase 1/4 reveals prognostic gene signature associated with prognosis and sensitivity to EGFR targeted therapy in lung adenocarcinoma
Source: Sci Rep. 2019 Aug 23;9:12329. doi: 10.1038/s41598-019-48243-9 (PMC6707279; doi:10.1038/s41598-019-48243-9)
Supplement: Supplementary file 5 — Table S4 [file 41598_2019_48243_MOESM5_ESM.xls]

## Sheet: Canonical Pathway_pvalue_AK.txt
Canonical Pathway	coexpression_AK1_mRNA_expression_(RNA_Seq_V2_RSEM)_luad_tc - 2015-12-09 01:09 AM	coexpression_AK2_mRNA_expression_(RNA_Seq_V2_RSEM)_luad_tc - 2015-12-09 01:20 AM	coexpression_AK3_mRNA_expression_(RNA_Seq_V2_RSEM)_luad_tc - 2015-12-09 01:33 AM	coexpression_AK4_mRNA_expression_(RNA_Seq_V2_RSEM)_luad_tc - 2015-12-09 01:42 AM	coexpression_AK5_mRNA_expression_(RNA_Seq_V2_RSEM)_luad_tc - 2015-12-09 02:01 AM	coexpression_AK7_mRNA_expression_(RNA_Seq_V2_RSEM)_luad_tc - 2015-12-09 02:13 AM
EIF2 Signaling	4.35985	42.8752	12.5791	0.73294	0	Infinity
Oxidative Phosphorylation	1.12563	38.3884	Infinity	6.46741	0	Infinity
Mitochondrial Dysfunction	2.74446	34.4207	Infinity	4.81879	0	0
Protein Ubiquitination Pathway	0.404073	5.52622	0	13.6691	0	0
mTOR Signaling	0.291318	10.2383	6.61036	0.323463	0	Infinity
Regulation of eIF4 and p70S6K Signaling	0.590687	14.2684	7.6277	0.496111	0.28479	Infinity
Estrogen Receptor Signaling	0.342637	8.18307	Infinity	2.60725	Infinity	Infinity
Assembly of RNA Polymerase II Complex	0	6.83691	Infinity	4.38968	0.338026	Infinity
Nucleotide Excision Repair Pathway	0.733514	6.05269	Infinity	3.45955	Infinity	Infinity
Androgen Signaling	0	5.47488	Infinity	2.33408	Infinity	Infinity
Cell Cycle: G2/M DNA Damage Checkpoint Regulation	3.71847	1.90475	Infinity	7.83477	Infinity	Infinity
Mitotic Roles of Polo-Like Kinase	4.20994	0.385245	Infinity	8.7345	Infinity	Infinity
Cell Cycle Control of Chromosomal Replication	3.9907	0.791929	Infinity	9.72183	Infinity	Infinity
Role of CHK Proteins in Cell Cycle Checkpoint Control	2.67386	0	Infinity	5.45224	Infinity	Infinity
Glycolysis I	0	Infinity	Infinity	6.85912	Infinity	Infinity
Hypoxia Signaling in the Cardiovascular System	Infinity	2.31135	Infinity	5.48306	Infinity	Infinity
RAN Signaling	0.835264	Infinity	Infinity	5.11992	Infinity	Infinity
Gluconeogenesis I	0	Infinity	Infinity	5.59147	Infinity	0.281735
Role of BRCA1 in DNA Damage Response	4.64441	0	0.406875	3.1794	Infinity	Infinity
Systemic Lupus Erythematosus Signaling	0	1.16268	0	2.95754	0.612474	0
RhoGDI Signaling	0	0.959301	0	1.45932	Infinity	0
RhoA Signaling	0	0	0.271536	1.65279	Infinity	0
Hereditary Breast Cancer Signaling	2.5648	1.20846	Infinity	4.04449	Infinity	Infinity
Purine Nucleotides De Novo Biosynthesis II	1.11444	Infinity	Infinity	3.87496	Infinity	Infinity
Mismatch Repair in Eukaryotes	1.54895	Infinity	Infinity	4.00384	Infinity	Infinity
Salvage Pathways of Pyrimidine Ribonucleotides	1.40388	0.292273	Infinity	1.7077	0	0.897922
ATM Signaling	2.47797	0	Infinity	2.49164	Infinity	0.287171
Granzyme B Signaling	2.40878	Infinity	Infinity	2.09742	Infinity	Infinity
Estrogen-mediated S-phase Entry	1.75915	Infinity	Infinity	2.15591	Infinity	Infinity
Methionine Degradation I (to Homocysteine)	Infinity	2.10529	Infinity	2.99399	Infinity	Infinity
Cysteine Biosynthesis III (mammalia)	Infinity	1.91533	Infinity	2.73907	Infinity	Infinity
Remodeling of Epithelial Adherens Junctions	0.271117	0.349729	0.464191	2.68849	Infinity	0.899306
Tetrahydrofolate Salvage from 5,10-methenyltetrahydrofolate	Infinity	0.632313	Infinity	2.88821	Infinity	Infinity
GADD45 Signaling	1.35148	0.196869	Infinity	2.62525	Infinity	Infinity
Pyrimidine Deoxyribonucleotides De Novo Biosynthesis I	1.2409	1.03761	Infinity	2.41973	Infinity	1.65489
Cyclins and Cell Cycle Regulation	1.34836	0.683285	Infinity	1.74167	Infinity	Infinity
Arsenate Detoxification I (Glutaredoxin)	Infinity	0.718162	Infinity	1.82114	Infinity	Infinity
Inosine-5'-phosphate Biosynthesis II	Infinity	Infinity	Infinity	2.10695	Infinity	Infinity
5-aminoimidazole Ribonucleotide Biosynthesis I	0.913408	Infinity	Infinity	2.10695	Infinity	Infinity
Actin Nucleation by ARP-WASP Complex	0.369775	1.16605	Infinity	2.09627	Infinity	Infinity
Glycogen Degradation II	0.490316	Infinity	Infinity	3.13043	Infinity	Infinity
Guanine and Guanosine Salvage I	Infinity	Infinity	Infinity	2.56879	Infinity	Infinity
Glycogen Degradation III	0.420637	Infinity	Infinity	2.74866	Infinity	Infinity
Glucose and Glucose-1-phosphate Degradation	0.58172	Infinity	Infinity	2.37834	Infinity	Infinity
GDP-glucose Biosynthesis	0.639696	Infinity	Infinity	2.6043	Infinity	Infinity
DNA damage-induced 14-3-3�� Signaling	0.716655	Infinity	Infinity	2.62525	Infinity	Infinity
Acyl-CoA Hydrolysis	0.420637	3.88564	Infinity	Infinity	Infinity	Infinity
Renal Cell Carcinoma Signaling	0.772359	3.11092	Infinity	0.31385	Infinity	Infinity
Dolichyl-diphosphooligosaccharide Biosynthesis	0.453328	2.93523	1.20998	0.383323	Infinity	Infinity
Ephrin Receptor Signaling	0.349106	1.7756	0	0.548333	0	0
CREB Signaling in Neurons	0	2.53453	Infinity	0.284923	0	0
Glucocorticoid Receptor Signaling	0	1.84401	1.02256	0.601326	0.371863	0
Actin Cytoskeleton Signaling	0	1.60571	Infinity	0.272844	Infinity	0
Leukotriene Biosynthesis	3.54239	0.260273	Infinity	Infinity	Infinity	Infinity
Fatty Acid ��-oxidation I	3.67867	1.17418	0.759705	Infinity	Infinity	0.230331
p53 Signaling	2.06058	0	0.33269	0.862573	Infinity	0
Eicosanoid Signaling	2.34302	0	Infinity	0	Infinity	0
NRF2-mediated Oxidative Stress Response	1.72301	0.685864	Infinity	0	Infinity	0
MIF Regulation of Innate Immunity	2.13859	Infinity	Infinity	0	Infinity	0
Serotonin Degradation	1.51092	0	Infinity	Infinity	1.50927	Infinity
Dopamine Degradation	2.70678	Infinity	Infinity	Infinity	0.625609	0.320219
Glutaryl-CoA Degradation	2.91535	0.902668	Infinity	0.325056	Infinity	Infinity
DNA Double-Strand Break Repair by Homologous Recombination	2.63902	Infinity	Infinity	0.788513	Infinity	Infinity
Tryptophan Degradation III (Eukaryotic)	2.04209	0.557416	Infinity	0	Infinity	Infinity
Ketogenesis	2.13572	0.385075	Infinity	0.383323	0.937204	Infinity
Histamine Degradation	1.7998	0.302203	Infinity	Infinity	0.831039	Infinity
Cell Cycle: G1/S Checkpoint Regulation	1.76852	0.385245	1.21715	0.640262	Infinity	Infinity
Putrescine Degradation III	2.30695	Infinity	Infinity	Infinity	0.724831	Infinity
Tyrosine Biosynthesis IV	2.27981	0.831938	Infinity	Infinity	Infinity	Infinity
Phenylalanine Degradation I (Aerobic)	1.99117	0.718162	Infinity	Infinity	Infinity	Infinity
LPS/IL-1 Mediated Inhibition of RXR Function	0.97296	0	Infinity	0	2.38704	0
Hepatic Fibrosis / Hepatic Stellate Cell Activation	Infinity	0	0	0	0	0
Fc Epsilon RI Signaling	1.7816	0	Infinity	0	0	0
Huntington's Disease Signaling	0.307283	1.58998	Infinity	0.700964	0	Infinity
Superpathway of Methionine Degradation	0.418556	1.69267	0.746792	1.68393	Infinity	Infinity
Methylglyoxal Degradation I	0.913408	2.11137	Infinity	Infinity	Infinity	Infinity
3-phosphoinositide Degradation	1.45874	1.55224	1.92496	0.526656	1.04256	Infinity
Superpathway of Inositol Phosphate Compounds	1.00454	1.22896	1.5116	0	0.714853	Infinity
3-phosphoinositide Biosynthesis	0.988183	1.64949	1.82381	0.288914	0.562725	Infinity
D-myo-inositol-5-phosphate Metabolism	0.632627	0.991773	1.93556	0.537211	0.62402	Infinity
D-myo-inositol (3,4,5,6)-tetrakisphosphate Biosynthesis	0.830443	1.29024	2.11877	0.52108	0.727989	Infinity
D-myo-inositol (1,4,5,6)-Tetrakisphosphate Biosynthesis	0.830443	1.29024	2.11877	0.52108	0.727989	Infinity
ERK/MAPK Signaling	1.00454	0.777159	Infinity	0.427018	0	Infinity
GM-CSF Signaling	0.911543	0.998943	1.22941	0	0.272897	Infinity
Superpathway of Cholesterol Biosynthesis	0.978628	0.791929	Infinity	0	0.549288	Infinity
Role of Hypercytokinemia/hyperchemokinemia in the Pathogenesis of Influenza	Infinity	Infinity	Infinity	0	0.402497	Infinity
Pyrimidine Ribonucleotides Interconversion	1.01653	1.36767	Infinity	0	Infinity	1.41002
Pyrimidine Ribonucleotides De Novo Biosynthesis	1.53204	1.26601	Infinity	0.365167	Infinity	1.32805
Ketolysis	1.48402	Infinity	Infinity	0.506095	Infinity	Infinity
Ethanol Degradation IV	1.35148	Infinity	Infinity	0.195532	0.681643	Infinity
MIF-mediated Glucocorticoid Regulation	1.91884	Infinity	Infinity	0	Infinity	Infinity
��-glutamyl Cycle	1.6255	Infinity	Infinity	0.258763	Infinity	Infinity
Phospholipases	1.54485	Infinity	Infinity	0	Infinity	Infinity
Adipogenesis pathway	0.54054	0.320304	Infinity	0.679948	0	Infinity
Role of RIG1-like Receptors in Antiviral Innate Immunity	Infinity	0	0.638568	Infinity	0.402497	Infinity
Estrogen Biosynthesis	0.684801	0.238748	Infinity	Infinity	0.437291	0.532681
Noradrenaline and Adrenaline Degradation	1.30294	0	Infinity	Infinity	0.477106	0.205241
Aryl Hydrocarbon Receptor Signaling	1.20874	0	Infinity	0.782474	0	0
Myc Mediated Apoptosis Signaling	0.6349	0.234398	Infinity	1.5225	Infinity	0
Vitamin-C Transport	Infinity	0.280177	Infinity	1.47948	Infinity	0.469738
Pyridoxal 5'-phosphate Salvage Pathway	1.29669	0	Infinity	1.7982	Infinity	0.258344
��-linolenate Biosynthesis II (Animals)	0.79269	0.22574	Infinity	Infinity	Infinity	0.40319
Glutamate Receptor Signaling	Infinity	0	Infinity	Infinity	0.826325	0.311179
PXR/RXR Activation	Infinity	0	Infinity	Infinity	1.3798	0
Crosstalk between Dendritic Cells and Natural Killer Cells	Infinity	0	Infinity	Infinity	Infinity	0
Complement System	Infinity	0.250206	Infinity	Infinity	Infinity	0
Stearate Biosynthesis I (Animals)	0.733514	1.48464	Infinity	0	Infinity	0
Thyroid Cancer Signaling	Infinity	Infinity	Infinity	0	1.08699	0
Role of MAPK Signaling in the Pathogenesis of Influenza	1.19019	Infinity	Infinity	0	Infinity	0
TCA Cycle II (Eukaryotic)	Infinity	0.945658	Infinity	0.471577	Infinity	0.306622
Fatty Acid ��-oxidation	0.835264	Infinity	Infinity	0.24074	0.748594	0.423626
PCP pathway	0.30677	Infinity	Infinity	0	Infinity	0.265234
FAK Signaling	0.52023	0.80553	Infinity	0	Infinity	0
Heme Biosynthesis II	0.490316	1.12197	Infinity	0.418472	Infinity	0.631379
Choline Biosynthesis III	0.36529	Infinity	Infinity	0.3006	Infinity	0.495936
CDP-diacylglycerol Biosynthesis I	0.300418	Infinity	Infinity	0.24074	Infinity	0.423626
Androgen Biosynthesis	Infinity	Infinity	Infinity	Infinity	Infinity	0.52468
Superpathway of Melatonin Degradation	0.688962	Infinity	Infinity	Infinity	0.838794	0.319685
Mitochondrial L-carnitine Shuttle Pathway	0.79269	Infinity	Infinity	Infinity	Infinity	0.40319
Fatty Acid Activation	0.36529	Infinity	Infinity	Infinity	Infinity	0.495936
Triacylglycerol Degradation	0.566434	Infinity	Infinity	Infinity	Infinity	0.293816
Melatonin Degradation I	0.446909	Infinity	Infinity	Infinity	0.905702	0.366474
Regulation of Actin-based Motility by Rho	0.294012	1.09408	Infinity	1.4363	Infinity	0
B Cell Activating Factor Signaling	0	Infinity	Infinity	Infinity	Infinity	0
OX40 Signaling Pathway	0.393741	Infinity	Infinity	Infinity	Infinity	0
April Mediated Signaling	0.315217	Infinity	Infinity	Infinity	Infinity	0
Basal Cell Carcinoma Signaling	0	Infinity	Infinity	Infinity	0.686401	0.48665
4-1BB Signaling in T Lymphocytes	0	Infinity	Infinity	Infinity	Infinity	0.221555
Nicotine Degradation III	0	Infinity	Infinity	Infinity	0.949958	0.398418
Nicotine Degradation II	0	Infinity	Infinity	Infinity	0.864609	0.337513
Ephrin A Signaling	0.476429	1.44023	Infinity	Infinity	Infinity	Infinity
Tyrosine Degradation I	0.709839	Infinity	Infinity	Infinity	1.22516	Infinity
Chondroitin and Dermatan Biosynthesis	0.639696	Infinity	Infinity	Infinity	1.14861	Infinity
UDP-N-acetyl-D-galactosamine Biosynthesis II	0.490316	Infinity	Infinity	1.11802	Infinity	Infinity
Citrulline Biosynthesis	0.532632	Infinity	Infinity	Infinity	Infinity	Infinity
Transcriptional Regulatory Network in Embryonic Stem Cells	0.291373	Infinity	Infinity	Infinity	Infinity	Infinity
Dermatan Sulfate Biosynthesis (Late Stages)	0.269552	Infinity	Infinity	Infinity	1.03195	Infinity
Superpathway of Citrulline Metabolism	0.341607	Infinity	Infinity	Infinity	Infinity	Infinity
Bile Acid Biosynthesis, Neutral Pathway	0.36529	Infinity	Infinity	Infinity	Infinity	Infinity
Bupropion Degradation	0	Infinity	Infinity	Infinity	Infinity	0.812872
Acetone Degradation I (to Methylglyoxal)	0	Infinity	Infinity	Infinity	Infinity	0.757898
Heparan Sulfate Biosynthesis	0	Infinity	Infinity	Infinity	0.838794	Infinity
Tumoricidal Function of Hepatic Natural Killer Cells	0	Infinity	Infinity	0.898829	Infinity	Infinity
Heparan Sulfate Biosynthesis (Late Stages)	0	Infinity	Infinity	Infinity	0.93483	Infinity
Notch Signaling	0	Infinity	Infinity	Infinity	Infinity	Infinity
B Cell Development	0	Infinity	Infinity	Infinity	Infinity	Infinity
Autoimmune Thyroid Disease Signaling	0	Infinity	Infinity	Infinity	Infinity	Infinity
Allograft Rejection Signaling	0	Infinity	Infinity	Infinity	Infinity	Infinity
PRPP Biosynthesis I	Infinity	Infinity	Infinity	0.829806	1.44175	Infinity
4-hydroxyphenylpyruvate Biosynthesis	Infinity	Infinity	Infinity	Infinity	1.91358	Infinity
4-hydroxybenzoate Biosynthesis	Infinity	Infinity	Infinity	Infinity	1.91358	Infinity
Chondroitin Sulfate Biosynthesis (Late Stages)	0.542299	Infinity	Infinity	Infinity	1.78407	Infinity
Thyroid Hormone Metabolism II (via Conjugation and/or Degradation)	0.45526	Infinity	Infinity	Infinity	1.31424	Infinity
Dermatan Sulfate Biosynthesis	0.381555	Infinity	Infinity	Infinity	1.52936	Infinity
Chondroitin Sulfate Biosynthesis	0.419403	Infinity	Infinity	Infinity	1.59239	Infinity
Oleate Biosynthesis II (Animals)	0.453328	0.385075	Infinity	Infinity	Infinity	0.591733
Role of JAK2 in Hormone-like Cytokine Signaling	0	0.641548	0.73433	Infinity	Infinity	Infinity
EGF Signaling	0	0.483222	Infinity	Infinity	Infinity	Infinity
D-myo-inositol (1,4,5)-Trisphosphate Biosynthesis	0	0.406612	Infinity	Infinity	Infinity	Infinity
Serotonin Receptor Signaling	0.259333	0	Infinity	Infinity	1.01464	Infinity
tRNA Charging	0	0	Infinity	0.875338	Infinity	Infinity
Wnt/Ca+ pathway	0	0	Infinity	Infinity	Infinity	Infinity
Amyloid Processing	0	0	Infinity	Infinity	Infinity	Infinity
nNOS Signaling in Skeletal Muscle Cells	0.341607	0.280177	Infinity	Infinity	Infinity	1.21341
BER pathway	0.391484	0.326708	Infinity	0.898934	0.863214	Infinity
Assembly of RNA Polymerase III Complex	0.391484	0.326708	1.13351	0.898934	0.863214	Infinity
Cholesterol Biosynthesis III (via Desmosterol)	0.36529	0.302203	Infinity	Infinity	Infinity	Infinity
Cholesterol Biosynthesis II (via 24,25-dihydrolanosterol)	0.36529	0.302203	Infinity	Infinity	Infinity	Infinity
Cholesterol Biosynthesis I	0.36529	0.302203	Infinity	Infinity	Infinity	Infinity
ERK5 Signaling	0.890067	0	Infinity	1.35319	Infinity	Infinity
iNOS Signaling	Infinity	0	0.620506	Infinity	Infinity	Infinity
Antiproliferative Role of TOB in T Cell Signaling	1.01653	0	0.81653	0.822313	Infinity	Infinity
autophagy	Infinity	0	Infinity	0.939063	Infinity	Infinity
Role of JAK1, JAK2 and TYK2 in Interferon Signaling	Infinity	0	0.848621	Infinity	Infinity	Infinity
Valine Degradation I	0.753273	0.210682	0.965516	Infinity	Infinity	Infinity
NAD Salvage Pathway II	0.650657	0	Infinity	Infinity	Infinity	Infinity
Polyamine Regulation in Colon Cancer	0.620803	0	Infinity	0.985052	0.625609	Infinity
D-myo-inositol (1,3,4)-trisphosphate Biosynthesis	0.716655	0.196869	Infinity	Infinity	0.681643	Infinity
1D-myo-inositol Hexakisphosphate Biosynthesis II (Mammalian)	0.716655	0.196869	Infinity	Infinity	0.681643	Infinity
Leucine Degradation I	1.27431	0.420275	1.25439	Infinity	Infinity	Infinity
Superoxide Radicals Degradation	1.37129	0.46077	Infinity	Infinity	Infinity	Infinity
Cell Cycle Regulation by BTG Family Proteins	1.22433	0.262275	Infinity	0.973017	Infinity	Infinity
Histidine Degradation III	Infinity	0.46077	Infinity	1.2123	Infinity	Infinity
Folate Transformations I	Infinity	0.420275	Infinity	1.11802	Infinity	Infinity
Pregnenolone Biosynthesis	Infinity	0.508004	Infinity	Infinity	Infinity	Infinity
Acetyl-CoA Biosynthesis I (Pyruvate Dehydrogenase Complex)	Infinity	0.564092	Infinity	Infinity	Infinity	Infinity
Role of IL-17A in Psoriasis	Infinity	0.302203	Infinity	Infinity	Infinity	Infinity
Methylglyoxal Degradation III	Infinity	0.354139	Infinity	Infinity	Infinity	Infinity
Histidine Degradation VI	Infinity	0.385075	Infinity	Infinity	Infinity	Infinity
GDP-mannose Biosynthesis	0.639696	0.564092	Infinity	0.562129	Infinity	Infinity
DNA Methylation and Transcriptional Repression Signaling	0.682535	0.557416	Infinity	0.554243	Infinity	Infinity
Superpathway of D-myo-inositol (1,4,5)-trisphosphate Metabolism	0.566434	0.450449	Infinity	Infinity	0.592884	Infinity
D-myo-inositol (1,4,5)-trisphosphate Degradation	0.753273	0.623433	Infinity	Infinity	0.702569	Infinity
IL-9 Signaling	0.369996	0.59123	Infinity	Infinity	Infinity	Infinity
Breast Cancer Regulation by Stathmin1	0.379687	0.731102	Infinity	1.15054	Infinity	Infinity
Phosphatidylethanolamine Biosynthesis II	0.532632	0.46077	Infinity	Infinity	Infinity	Infinity
Proline Biosynthesis I	0.797643	0.718162	Infinity	Infinity	Infinity	Infinity
Molybdenum Cofactor Biosynthesis	0.797643	0.718162	Infinity	Infinity	Infinity	Infinity
Heme Degradation	0.797643	0.718162	Infinity	Infinity	Infinity	Infinity
Glutathione Redox Reactions I	0.753273	0.623433	Infinity	Infinity	Infinity	Infinity
Tetrapyrrole Biosynthesis II	0.709839	0.632313	Infinity	Infinity	Infinity	Infinity
Creatine-phosphate Biosynthesis	0.709839	0.632313	Infinity	Infinity	Infinity	Infinity
Zymosterol Biosynthesis	0.639696	0.564092	Infinity	Infinity	Infinity	Infinity
Proline Biosynthesis II (from Arginine)	0.639696	0.564092	Infinity	Infinity	Infinity	Infinity
Arginine Degradation VI (Arginase 2 Pathway)	0.639696	0.564092	Infinity	Infinity	Infinity	Infinity
Glutamate Degradation III (via 4-aminobutyrate)	0.709839	Infinity	1.50422	Infinity	Infinity	Infinity
4-aminobutyrate Degradation I	0.913408	Infinity	1.72334	Infinity	Infinity	Infinity
Methylmalonyl Pathway	0.797643	0.718162	1.59976	Infinity	Infinity	Infinity
2-oxobutanoate Degradation I	0.709839	0.632313	1.50422	Infinity	Infinity	Infinity
Inhibition of Matrix Metalloproteases	0.661928	0.881279	Infinity	Infinity	0.428164	Infinity
Superpathway of Geranylgeranyldiphosphate Biosynthesis I (via Mevalonate)	0.835264	0.7006	Infinity	0.24074	0.748594	Infinity
Role of Cytokines in Mediating Communication between Immune Cells	Infinity	Infinity	Infinity	0	0.877979	Infinity
Oxidative Ethanol Degradation III	0.881424	Infinity	Infinity	0.258763	0.774051	Infinity
Antigen Presentation Pathway	0.684801	Infinity	Infinity	0.236585	Infinity	Infinity
Heme Biosynthesis from Uroporphyrinogen-III I	Infinity	0.718162	Infinity	0.716087	Infinity	0.952537
Granzyme A Signaling	Infinity	0.660451	Infinity	0.657074	Infinity	Infinity
UDP-N-acetyl-D-glucosamine Biosynthesis II	0.639696	Infinity	Infinity	0.562129	Infinity	Infinity
Folate Polyglutamylation	0.709839	Infinity	Infinity	0.630295	Infinity	Infinity
Phosphatidylcholine Biosynthesis I	Infinity	Infinity	Infinity	0.506095	Infinity	0.728207
Aspartate Degradation II	Infinity	Infinity	Infinity	0.506095	Infinity	0.728207
Salvage Pathways of Pyrimidine Deoxyribonucleotides	Infinity	Infinity	Infinity	0.458915	Infinity	Infinity
Role of PKR in Interferon Induction and Antiviral Response	Infinity	Infinity	Infinity	0.461862	Infinity	Infinity
Prostanoid Biosynthesis	Infinity	Infinity	Infinity	0.418472	Infinity	Infinity
Calcium Transport I	Infinity	Infinity	Infinity	0.383323	Infinity	Infinity
Endoplasmic Reticulum Stress Pathway	Infinity	Infinity	Infinity	0.524754	Infinity	Infinity
Thioredoxin Pathway	Infinity	Infinity	Infinity	0.562129	Infinity	Infinity
Pentose Phosphate Pathway (Non-oxidative Branch)	Infinity	Infinity	Infinity	0.562129	Infinity	Infinity
Cytotoxic T Lymphocyte-mediated Apoptosis of Target Cells	Infinity	Infinity	Infinity	0.664194	Infinity	Infinity
dTMP De Novo Biosynthesis	Infinity	Infinity	Infinity	0.630295	Infinity	Infinity
Rapoport-Luebering Glycolytic Shunt	Infinity	Infinity	Infinity	0.630295	Infinity	Infinity
Pyruvate Fermentation to Lactate	Infinity	Infinity	Infinity	0.630295	Infinity	Infinity
Phenylalanine Degradation IV (Mammalian, via Side Chain)	1.70875	Infinity	Infinity	Infinity	Infinity	Infinity
Tryptophan Degradation X (Mammalian, via Tryptamine)	1.41259	Infinity	Infinity	Infinity	0.702569	Infinity
Sulfite Oxidation IV	1.37198	Infinity	Infinity	Infinity	Infinity	Infinity
Sucrose Degradation V (Mammalian)	Infinity	Infinity	Infinity	1.2123	Infinity	Infinity
Xanthine and Xanthosine Salvage	Infinity	Infinity	Infinity	1.28418	Infinity	Infinity
Asparagine Biosynthesis I	Infinity	Infinity	Infinity	1.28418	Infinity	Infinity
Glycogen Biosynthesis II (from UDP-D-Glucose)	Infinity	Infinity	Infinity	1.45342	1.14861	Infinity
Purine Ribonucleosides Degradation to Ribose-1-phosphate	Infinity	Infinity	Infinity	1.45342	Infinity	Infinity
Adenine and Adenosine Salvage III	Infinity	Infinity	Infinity	1.45342	Infinity	Infinity
Selenocysteine Biosynthesis II (Archaea and Eukaryotes)	Infinity	1.45761	Infinity	Infinity	Infinity	Infinity
Lipoate Salvage and Modification	Infinity	1.28643	Infinity	Infinity	Infinity	Infinity
Adenine and Adenosine Salvage VI	Infinity	1.28643	Infinity	Infinity	Infinity	Infinity
Role of Lipids/Lipid Rafts in the Pathogenesis of Influenza	Infinity	Infinity	Infinity	Infinity	0.681643	Infinity
L-DOPA Degradation	Infinity	Infinity	Infinity	Infinity	Infinity	1.24094
NADH Repair	Infinity	0.831938	Infinity	0.829806	Infinity	Infinity
Ascorbate Recycling (Cytosolic)	Infinity	0.831938	Infinity	0.829806	Infinity	Infinity
L-carnitine Biosynthesis	Infinity	Infinity	Infinity	0.829806	Infinity	Infinity
Glutathione Biosynthesis	Infinity	Infinity	Infinity	0.829806	Infinity	Infinity
Telomere Extension by Telomerase	Infinity	Infinity	Infinity	0.740792	Infinity	Infinity
Acetate Conversion to Acetyl-CoA	Infinity	Infinity	Infinity	0.716087	Infinity	Infinity
Pentose Phosphate Pathway (Oxidative Branch)	Infinity	0.632313	Infinity	Infinity	Infinity	Infinity
Trans, trans-farnesyl Diphosphate Biosynthesis	Infinity	0.718162	Infinity	Infinity	Infinity	Infinity
Geranylgeranyldiphosphate Biosynthesis	Infinity	0.718162	Infinity	Infinity	Infinity	Infinity
S-adenosyl-L-methionine Biosynthesis	Infinity	0.831938	Infinity	Infinity	Infinity	Infinity
Fatty Acid ��-oxidation III (Unsaturated, Odd Number)	Infinity	0.831938	Infinity	Infinity	Infinity	Infinity
Diphthamide Biosynthesis	Infinity	0.831938	Infinity	Infinity	Infinity	Infinity
Coenzyme A Biosynthesis	Infinity	0.831938	Infinity	Infinity	Infinity	Infinity
1,25-dihydroxyvitamin D3 Biosynthesis	Infinity	0.831938	Infinity	Infinity	Infinity	Infinity
Spermine and Spermidine Degradation I	0.797643	Infinity	Infinity	Infinity	Infinity	Infinity
Phenylethylamine Degradation I	0.797643	Infinity	Infinity	Infinity	Infinity	Infinity
Melatonin Degradation II	0.797643	Infinity	Infinity	Infinity	Infinity	Infinity
Branched-chain ��-keto acid Dehydrogenase Complex	0.797643	Infinity	Infinity	Infinity	Infinity	Infinity
TNFR2 Signaling	Infinity	Infinity	0.787009	Infinity	Infinity	Infinity
D-glucuronate Degradation I	0.913408	Infinity	Infinity	Infinity	Infinity	Infinity
Uridine-5'-phosphate Biosynthesis	1.08026	Infinity	Infinity	0.994575	Infinity	Infinity
Cardiolipin Biosynthesis II	1.08026	0.996766	Infinity	Infinity	Infinity	Infinity
Glutamine Degradation I	1.08026	Infinity	Infinity	Infinity	Infinity	Infinity
Anandamide Degradation	1.08026	Infinity	Infinity	Infinity	Infinity	Infinity
Cardiomyocyte Differentiation via BMP Receptors	Infinity	Infinity	0.943379	Infinity	Infinity	Infinity
Spermine Biosynthesis	Infinity	Infinity	Infinity	0.994575	Infinity	Infinity
All-trans-decaprenyl Diphosphate Biosynthesis	Infinity	Infinity	Infinity	0.994575	Infinity	Infinity
Adenine and Adenosine Salvage I	Infinity	Infinity	Infinity	0.994575	Infinity	Infinity
Putrescine Biosynthesis III	Infinity	0.996766	Infinity	Infinity	Infinity	Infinity
Palmitate Biosynthesis I (Animals)	Infinity	0.996766	Infinity	Infinity	Infinity	Infinity
Lipoate Biosynthesis and Incorporation II	Infinity	0.996766	Infinity	Infinity	Infinity	Infinity
GDP-L-fucose Biosynthesis II (from L-fucose)	Infinity	0.996766	Infinity	Infinity	Infinity	Infinity
Formaldehyde Oxidation II (Glutathione-dependent)	Infinity	0.996766	Infinity	Infinity	Infinity	Infinity
Fatty Acid Biosynthesis Initiation II	Infinity	0.996766	Infinity	Infinity	Infinity	Infinity
HIPPO signaling	0	0.558701	0.378345	0.815869	0	Infinity
Calcium Signaling	0	0	0	0	0	0.642179
PPAR��/RXR�� Activation	0	0	0.550557	0	0	Infinity
p38 MAPK Signaling	0.422184	0	0.278916	0	0	Infinity
Role of Tissue Factor in Cancer	0.31997	0	0.305577	0	0	Infinity
Insulin Receptor Signaling	0.750156	0.662411	0.253087	0.300607	0.333106	Infinity
IL-4 Signaling	0.719929	0.500832	0.434045	0	0.23096	Infinity
Prolactin Signaling	0	0.486882	0.429323	0	0.227241	Infinity
PDGF Signaling	0.382633	0.683285	0.411217	0	0.213109	Infinity
B Cell Receptor Signaling	0.355419	0.407711	0.529356	0	0	Infinity
Natural Killer Cell Signaling	0.508613	0	Infinity	0	0	Infinity
Estrogen-Dependent Breast Cancer Signaling	0.297422	0.385245	Infinity	0	0.268272	Infinity
��-Adrenergic Signaling	0	0.558701	Infinity	0	0	Infinity
VDR/RXR Activation	0	0.434861	Infinity	0	0.213109	Infinity
Ephrin B Signaling	0	0.486882	Infinity	0	0.227241	Infinity
Unfolded protein response	0	0	Infinity	0.279982	0.319864	Infinity
LXR/RXR Activation	0	0	Infinity	0	0	Infinity
Role of PI3K/AKT Signaling in the Pathogenesis of Influenza	0	0	Infinity	0	0.282474	Infinity
PEDF Signaling	0	0	Infinity	0	0.234757	Infinity
IL-10 Signaling	0	0	Infinity	0	0.246644	Infinity
IL-15 Production	Infinity	0	1.89878	0	Infinity	Infinity
Retinoic acid Mediated Apoptosis Signaling	Infinity	0	Infinity	0	0.292513	Infinity
GPCR-Mediated Nutrient Sensing in Enteroendocrine Cells	Infinity	0	Infinity	0	0.570326	Infinity
Ethanol Degradation II	0.875752	0	Infinity	0	0.511038	Infinity
Parkinson's Signaling	Infinity	0.242206	Infinity	0.697153	Infinity	Infinity
Lipid Antigen Presentation by CD1	Infinity	0	Infinity	0.447535	Infinity	Infinity
Mevalonate Pathway I	1.04728	0.326708	Infinity	0.325056	0.863214	Infinity
Pentose Phosphate Pathway	Infinity	0.354139	Infinity	0.352438	Infinity	Infinity
Isoleucine Degradation I	0.931691	0.280177	1.06927	0.27862	Infinity	Infinity
Interferon Signaling	Infinity	0	0.688468	0	Infinity	Infinity
VEGF Family Ligand-Receptor Interactions	0.98453	0.253365	Infinity	0	Infinity	Infinity
Toll-like Receptor Signaling	Infinity	0	Infinity	0	Infinity	Infinity
Primary Immunodeficiency Signaling	Infinity	0	Infinity	0	Infinity	Infinity
Neuroprotective Role of THOP1 in Alzheimer's Disease	Infinity	0	Infinity	0	Infinity	Infinity
Melatonin Signaling	Infinity	0	Infinity	0	Infinity	Infinity
Chemokine Signaling	Infinity	0	Infinity	0	Infinity	Infinity
iCOS-iCOSL Signaling in T Helper Cells	0	0	0.317228	Infinity	Infinity	Infinity
Leptin Signaling in Obesity	0	0	0.429323	Infinity	Infinity	Infinity
fMLP Signaling in Neutrophils	0	0.990687	0.305577	0.715021	Infinity	Infinity
p70S6K Signaling	0	0.574645	0.276426	0.38122	Infinity	Infinity
Rac Signaling	0.35114	0.547103	0.317228	0.540455	Infinity	Infinity
Maturity Onset Diabetes of Young (MODY) Signaling	0.682535	Infinity	Infinity	0	1.61306	Infinity
TWEAK Signaling	0	Infinity	Infinity	0.286036	0.477106	Infinity
Retinoate Biosynthesis I	0	Infinity	Infinity	0	0.511038	Infinity
PPAR Signaling	0	1.02829	Infinity	0	0.52203	Infinity
Telomerase Signaling	0	0.641891	Infinity	0.417769	Infinity	Infinity
Oncostatin M Signaling	0	0.59123	0.710649	0.272673	Infinity	Infinity
IL-3 Signaling	0	0.794821	1.12653	0	Infinity	Infinity
Role of p14/p19ARF in Tumor Suppression	0	0.727045	Infinity	0	Infinity	Infinity
Glioma Signaling	0	0.671766	Infinity	0	Infinity	Infinity
G Beta Gamma Signaling	0	1.07169	Infinity	0	Infinity	Infinity
T Helper Cell Differentiation	0	Infinity	Infinity	0	Infinity	Infinity
Retinol Biosynthesis	0	Infinity	Infinity	0	Infinity	Infinity
Graft-versus-Host Disease Signaling	0	Infinity	Infinity	0	Infinity	Infinity
Assembly of RNA Polymerase I Complex	0.490316	1.12197	1.25439	0.418472	Infinity	Infinity
Paxillin Signaling	0.394266	0.871621	Infinity	0	Infinity	1.17641
DNA Double-Strand Break Repair by Non-Homologous End Joining	0.341607	Infinity	Infinity	0.27862	0.801437	Infinity
Purine Nucleotides Degradation II (Aerobic)	0.250494	Infinity	Infinity	0.195532	Infinity	Infinity
The Visual Cycle	0.320078	Infinity	Infinity	0.258763	Infinity	Infinity
Adenosine Nucleotides Degradation II	0.300418	Infinity	Infinity	0.24074	Infinity	Infinity
Cleavage and Polyadenylation of Pre-mRNA	0.391484	Infinity	Infinity	0.325056	Infinity	Infinity
Urate Biosynthesis/Inosine 5'-phosphate Degradation	0.341607	Infinity	Infinity	0.27862	Infinity	Infinity
Guanosine Nucleotides Degradation III	0.36529	Infinity	Infinity	0.3006	Infinity	Infinity
Phospholipase C Signaling	0.556048	0.510178	0	0	Infinity	Infinity
JAK/Stat Signaling	0.43666	0.500832	0.434045	0	Infinity	Infinity
Role of NFAT in Regulation of the Immune Response	0	0	0	0	Infinity	Infinity
Acute Phase Response Signaling	0	0	0	0	Infinity	Infinity
Erythropoietin Signaling	0	0.576893	0.458937	0	Infinity	Infinity
Calcium-induced T Lymphocyte Apoptosis	0	0.234398	0.510039	0	Infinity	Infinity
G��q Signaling	0	0.321265	0.218996	0	0.991996	Infinity
T Cell Receptor Signaling	0	0.423098	0.339175	0	Infinity	Infinity
CTLA4 Signaling in Cytotoxic T Lymphocytes	0	0.327569	0.370745	0	Infinity	Infinity
Growth Hormone Signaling	0.24721	0	0.448713	0	Infinity	Infinity
IGF-1 Signaling	0.403493	0	0.33591	0	Infinity	Infinity
Chronic Myeloid Leukemia Signaling	0.452913	0	0.352702	0	Infinity	Infinity
TNFR1 Signaling	0	0	0.587105	0.351972	Infinity	Infinity
Nur77 Signaling in T Lymphocytes	0	0	0.556839	0.302086	Infinity	Infinity
Role of JAK1 and JAK3 in ��c Cytokine Signaling	0	0	0.497891	0	Infinity	Infinity
IL-15 Signaling	0	0	0.464191	0	Infinity	Infinity
PI3K Signaling in B Lymphocytes	0	0	0.264415	0	Infinity	Infinity
TGF-�� Signaling	0	0	0.370745	0	Infinity	Infinity
Neuregulin Signaling	0	0	0.374516	0	Infinity	Infinity
Small Cell Lung Cancer Signaling	0	0	Infinity	0.509853	Infinity	Infinity
Angiopoietin Signaling	0.525936	0	Infinity	0.357261	Infinity	Infinity
Prostate Cancer Signaling	0.353541	0	Infinity	0.394822	Infinity	Infinity
Apoptosis Signaling	0.286365	0	Infinity	0.512092	Infinity	Infinity
CCR3 Signaling in Eosinophils	0.688799	0.273347	Infinity	0	Infinity	Infinity
Ubiquinol-10 Biosynthesis (Eukaryotic)	0.36529	0.302203	Infinity	0.3006	Infinity	Infinity
Colanic Acid Building Blocks Biosynthesis	0.341607	0.280177	Infinity	0.27862	Infinity	Infinity
ErbB4 Signaling	0.347369	0.452843	Infinity	0	Infinity	Infinity
IL-2 Signaling	0.406351	0.532875	Infinity	0	Infinity	Infinity
FLT3 Signaling in Hematopoietic Progenitor Cells	0.448377	0.515185	Infinity	0	Infinity	Infinity
Endometrial Cancer Signaling	0.419403	0.293822	Infinity	0	Infinity	Infinity
ErbB2-ErbB3 Signaling	0.369775	0.252692	Infinity	0	Infinity	Infinity
Dopamine Receptor Signaling	0.382633	0.245312	Infinity	0	Infinity	Infinity
TR/RXR Activation	0	0.346724	Infinity	0.342392	Infinity	Infinity
Lymphotoxin �� Receptor Signaling	0	0.272455	Infinity	0.269567	Infinity	Infinity
Glioma Invasiveness Signaling	0	0.243369	Infinity	0.240653	Infinity	Infinity
HER-2 Signaling in Breast Cancer	0	0.447323	Infinity	0	Infinity	Infinity
P2Y Purigenic Receptor Signaling Pathway	0	0.386734	Infinity	0	Infinity	Infinity
Non-Small Cell Lung Cancer Signaling	0	0.361183	Infinity	0	Infinity	Infinity
Thrombin Signaling	0	0.298588	Infinity	0	Infinity	Infinity
Macropinocytosis Signaling	0	0.327906	Infinity	0	Infinity	Infinity
PKC�� Signaling in T Lymphocytes	0.278154	0	0.793144	0	Infinity	Infinity
Mouse Embryonic Stem Cell Pluripotency	0.244437	0	0.921218	0	Infinity	Infinity
Caveolar-mediated Endocytosis Signaling	0	0	Infinity	0	Infinity	0.816741
phagosome formation	0	0	Infinity	0	Infinity	Infinity
Sphingosine-1-phosphate Signaling	0	0	Infinity	0	Infinity	Infinity
Semaphorin Signaling in Neurons	0	0	Infinity	0	Infinity	Infinity
Role of IL-17F in Allergic Inflammatory Airway Diseases	0	0	Infinity	0	Infinity	Infinity
NF-��B Activation by Viruses	0	0	Infinity	0	Infinity	Infinity
Melanoma Signaling	0	0	Infinity	0	Infinity	Infinity
IL-17A Signaling in Fibroblasts	0	0	Infinity	0	Infinity	Infinity
Communication between Innate and Adaptive Immune Cells	0	0	Infinity	0	Infinity	Infinity
Ceramide Signaling	0	0	Infinity	0	Infinity	Infinity
Altered T Cell and B Cell Signaling in Rheumatoid Arthritis	0	0	Infinity	0	Infinity	Infinity
Acute Myeloid Leukemia Signaling	0	0	Infinity	0	Infinity	Infinity
Activation of IRF by Cytosolic Pattern Recognition Receptors	0	Infinity	0.497891	Infinity	0.282474	0
HIF1�� Signaling	0.376429	0.836296	Infinity	0.579064	0	0
Fc�� Receptor-mediated Phagocytosis in Macrophages and Monocytes	0	0.687208	Infinity	0.450991	0	0
Triacylglycerol Biosynthesis	0	Infinity	Infinity	0.286036	0.477106	0.205241
Bladder Cancer Signaling	0	Infinity	Infinity	0	0	0
PI3K/AKT Signaling	0.593507	0.360461	0.269134	0.749199	0.360767	0
Human Embryonic Stem Cell Pluripotency	0	0	0.246596	Infinity	0	0
Neuropathic Pain Signaling In Dorsal Horn Neurons	0	0	Infinity	Infinity	0	0
Role of Wnt/GSK-3�� Signaling in the Pathogenesis of Influenza	0	0	Infinity	Infinity	0.23096	0
Phototransduction Pathway	0	0	Infinity	Infinity	0.331812	0
Protein Kinase A Signaling	0	0	0.379317	0.431296	0	0
Dopamine-DARPP32 Feedback in cAMP Signaling	0	0	0.198392	0	0.241574	0
IL-12 Signaling and Production in Macrophages	0	0	0.246596	0	0.32201	0
Synaptic Long Term Potentiation	0	0	0.281436	0	0.38218	0
Gustation Pathway	0	0	0.276426	0	0.373439	0
Tec Kinase Signaling	0.310986	0	0.201653	0	0	0
Dendritic Cell Maturation	0	0	0	0	0	0
Axonal Guidance Signaling	0	0	0	0	0	0
Cardiac ��-adrenergic Signaling	0	0.277549	0.244481	0	0	0
NF-��B Signaling	0	0	0.536304	0	0	0
Role of Macrophages, Fibroblasts and Endothelial Cells in Rheumatoid Arthritis	0	0	0.262938	0	0	0
IL-6 Signaling	0	0	0.281436	0	0	0
Colorectal Cancer Metastasis Signaling	0	0	0.364593	0	0	0
cAMP-mediated signaling	0	0	0.399107	0	0	0
Role of Osteoblasts, Osteoclasts and Chondrocytes in Rheumatoid Arthritis	0	0	0.403997	0	0	0
Role of Oct4 in Mammalian Embryonic Stem Cell Pluripotency	0.24016	0	Infinity	0.380139	0.371772	0
Glutathione-mediated Detoxification	0.566434	0	Infinity	0.447535	0.592884	0.293816
Aldosterone Signaling in Epithelial Cells	0.505635	0.420454	Infinity	0.413843	0.25792	0
PTEN Signaling	0.413502	0.386734	Infinity	0	0.373439	0
Neurotrophin/TRK Signaling	0.498623	0.576893	Infinity	0	0.25078	0
GPCR-Mediated Integration of Enteroendocrine Signaling Exemplified by an L Cell	Infinity	0	Infinity	0	0.238635	0
Synaptic Long Term Depression	0.654634	0	Infinity	0	0	0
AMPK Signaling	0.470554	0	Infinity	0	0	0
Hepatic Cholestasis	0	0	Infinity	0	0.517721	0
GABA Receptor Signaling	0	0	Infinity	0	0.255008	0
FXR/RXR Activation	0	0	Infinity	0	0.344647	0
RAR Activation	0	0.298588	0.935324	0	0	0
Type II Diabetes Mellitus Signaling	0	0	Infinity	0	0	0
Role of Pattern Recognition Receptors in Recognition of Bacteria and Viruses	0	0	Infinity	0	0	0
Leukocyte Extravasation Signaling	0	0	Infinity	0	0	0
HMGB1 Signaling	0	0	Infinity	0	0	0
Granulocyte Adhesion and Diapedesis	0	0	Infinity	0	0	0
Corticotropin Releasing Hormone Signaling	0	0	Infinity	0	0	0
Agranulocyte Adhesion and Diapedesis	0	0	Infinity	0	0	0
Induction of Apoptosis by HIV1	0	0.438406	Infinity	0.718012	Infinity	0
Epithelial Adherens Junction Signaling	0	0.335756	Infinity	0.676858	Infinity	0
PAK Signaling	0.286365	0.769803	Infinity	0.512092	Infinity	0
phagosome maturation	0	0.574645	Infinity	0.38122	Infinity	0.345276
VEGF Signaling	0.278916	0.505114	Infinity	0.499263	Infinity	0.316655
Signaling by Rho Family GTPases	0	0.366862	0.360262	0.805336	Infinity	0
Molecular Mechanisms of Cancer	0.339435	0	0.399249	0.752939	Infinity	0
IL-17A Signaling in Airway Cells	0.288371	0	0.474996	Infinity	Infinity	0
nNOS Signaling in Neurons	0	0	0.59514	Infinity	Infinity	0
CD40 Signaling	0	0	0.474996	Infinity	Infinity	0
RANK Signaling in Osteoclasts	0.30186	0	0.985077	Infinity	Infinity	0
14-3-3-mediated Signaling	0.43104	0	Infinity	0.825042	Infinity	0
FGF Signaling	0	0	Infinity	Infinity	Infinity	0
IL-22 Signaling	0	0	Infinity	Infinity	Infinity	0.293816
IL-17A Signaling in Gastric Cells	0	0	Infinity	Infinity	Infinity	0.281735
Integrin Signaling	0.355082	1.10515	0	0.36885	Infinity	0.301806
SAPK/JNK Signaling	0.442572	0.966497	0.349248	0	Infinity	0
HGF Signaling	0.813963	0.769783	0.314258	0	Infinity	0
CNTF Signaling	0.813378	0.607733	0.571613	0	Infinity	0
CD28 Signaling in T Helper Cells	0.278154	0.434505	0.289183	0.269179	Infinity	0
Thrombopoietin Signaling	0.381555	0.499206	0.529231	0	Infinity	0
Cardiac Hypertrophy Signaling	0.338408	0.603208	0.389538	0	Infinity	0
Xenobiotic Metabolism Signaling	0.696175	0	0	0	0.690599	0
NGF Signaling	0.784331	0.327667	0.308433	0	Infinity	0
Antioxidant Action of Vitamin C	0.961928	0	0.342486	0	Infinity	0
Reelin Signaling in Neurons	0.611701	0	0.402603	0	0.600585	0.391794
Netrin Signaling	Infinity	0	0.657659	0	Infinity	0.501742
Role of JAK family kinases in IL-6-type Cytokine Signaling	0.541611	0	0.832228	0	Infinity	0.281735
Mechanisms of Viral Exit from Host Cells	0.598607	0	0.638568	0	Infinity	0.473058
Role of NFAT in Cardiac Hypertrophy	0	0.519202	0	0	Infinity	0
Sperm Motility	0.449289	0	0.286569	0	Infinity	0
Germ Cell-Sertoli Cell Junction Signaling	0.304988	0	0.200014	0	Infinity	0
Cdc42 Signaling	0.510955	0	0.250899	0.293475	Infinity	0
CD27 Signaling in Lymphocytes	0.432915	0	0.556839	0.302086	Infinity	0
Sertoli Cell-Sertoli Cell Junction Signaling	0	0	0	0	Infinity	0
G-Protein Coupled Receptor Signaling	0	0	0	0	0.699805	0
GNRH Signaling	0	0.312783	0.255301	0	Infinity	0
Clathrin-mediated Endocytosis Signaling	0	0.316831	0.486892	0	Infinity	0
Regulation of the Epithelial-Mesenchymal Transition Pathway	0	0	0.493136	0	Infinity	0
Production of Nitric Oxide and Reactive Oxygen Species in Macrophages	0	0	0.502693	0	Infinity	0
TREM1 Signaling	0	0	0.443738	0	Infinity	0
IL-17 Signaling	0	0	0.434045	0	Infinity	0
BMP signaling pathway	0	0	0.424682	0	Infinity	0
Relaxin Signaling	0	0	0.244481	0	Infinity	0
Gap Junction Signaling	0	0	0.208376	0	Infinity	0
Type I Diabetes Mellitus Signaling	0	0	0.308433	0	Infinity	0
Renin-Angiotensin Signaling	0	0	0.302757	0	Infinity	0
Factors Promoting Cardiogenesis in Vertebrates	0	0	0.363369	0	Infinity	0
Death Receptor Signaling	0	0	0.356206	0	Infinity	0
Endothelin-1 Signaling	1.2616	0	Infinity	0	Infinity	0
Atherosclerosis Signaling	0.844611	0	Infinity	0	Infinity	0
Regulation of Cellular Mechanics by Calpain Protease	0.688962	0.262382	Infinity	0.494587	Infinity	0.319685
Phosphatidylglycerol Biosynthesis II (Non-plastidic)	0.753273	0.210682	Infinity	0.209303	Infinity	0.384229
Melanocyte Development and Pigmentation Signaling	0.318188	0.356704	Infinity	0	Infinity	0
GDNF Family Ligand-Receptor Interactions	0.485532	0.327906	Infinity	0	Infinity	0
ErbB Signaling	0.532391	0.346724	Infinity	0	Infinity	0
Fc��RIIB Signaling in B Lymphocytes	0.598607	0.447794	Infinity	0	Infinity	0
Antiproliferative Role of Somatostatin Receptor 2	0.601464	0.424446	Infinity	0	Infinity	0
Sonic Hedgehog Signaling	0	0	Infinity	0.347492	1.31424	0.239559
MSP-RON Signaling Pathway	0	0	0.59514	0	Infinity	0.4098
Cellular Effects of Sildenafil (Viagra)	0	0	Infinity	0	Infinity	0.530808
Agrin Interactions at Neuromuscular Junction	0	0	Infinity	0	Infinity	0.508545
G Protein Signaling Mediated by Tubby	0	0.668618	0.746792	0	Infinity	0.221555
tRNA Splicing	0	0.262275	0.699382	0.260006	Infinity	0
CXCR4 Signaling	0	0.420454	Infinity	0.276195	Infinity	0
CCR5 Signaling in Macrophages	0	0.576893	Infinity	0	Infinity	0
UVB-Induced MAPK Signaling	0	0.282929	Infinity	0	Infinity	0
ILK Signaling	0	0.336046	Infinity	0	Infinity	0
Pancreatic Adenocarcinoma Signaling	0.530026	0	0.836971	0	Infinity	0
STAT3 Pathway	0.42526	0	1.10573	0	Infinity	0
Role of IL-17A in Arthritis	0.393741	0	Infinity	0	Infinity	0
Ovarian Cancer Signaling	0.321682	0	Infinity	0	Infinity	0
Docosahexaenoic Acid (DHA) Signaling	0.303028	0	Infinity	0	Infinity	0
eNOS Signaling	0.289403	0	Infinity	0	Infinity	0
IL-8 Signaling	0.286042	0	Infinity	0	Infinity	0
Inhibition of Angiogenesis by TSP1	0	0	Infinity	0	Infinity	0.213201
Circadian Rhythm Signaling	0	0	Infinity	0	Infinity	0.205241
Role of NANOG in Mammalian Embryonic Stem Cell Pluripotency	0	0	0.817754	0	Infinity	0
G��s Signaling	0	0	Infinity	0	0.836989	0
Regulation of IL-2 Expression in Activated and Anergic T Lymphocytes	0	0	1.05651	0	Infinity	0
Wnt/��-catenin Signaling	0	0	Infinity	0	Infinity	0
Virus Entry via Endocytic Pathways	0	0	Infinity	0	Infinity	0
UVC-Induced MAPK Signaling	0	0	Infinity	0	Infinity	0
UVA-Induced MAPK Signaling	0	0	Infinity	0	Infinity	0
Tight Junction Signaling	0	0	Infinity	0	Infinity	0
Nitric Oxide Signaling in the Cardiovascular System	0	0	Infinity	0	Infinity	0
LPS-stimulated MAPK Signaling	0	0	Infinity	0	Infinity	0
IL-1 Signaling	0	0	Infinity	0	Infinity	0
G��i Signaling	0	0	Infinity	0	Infinity	0
G��12/13 Signaling	0	0	Infinity	0	Infinity	0
Glioblastoma Multiforme Signaling	0	0	Infinity	0	Infinity	0
Cholecystokinin/Gastrin-mediated Signaling	0	0	Infinity	0	Infinity	0
CDK5 Signaling	0	0	Infinity	0	Infinity	0
Amyotrophic Lateral Sclerosis Signaling	0	0	Infinity	0	Infinity	0

## Sheet: Upstream analysis_z-score
Upstream regulators	AK1 signature	AK2 signature	AK3 signature	AK4 signature	AK5 signature	AK7 signature
RICTOR	-2.69231	-9.59383	-3.31662	-6.06092
CD3		-4.94975	-2.44949	-5.70747
MYCN	2.25058	6.86724	3	3.37229
MYC	-2.23029	6.33326	1.63175	7.72107
TP53	5.07529	3.84045		-3.83243		1.95291
ESR1	-5.72048			7.94888		2.52982
NFE2L2				5.33068
CSF2	-5.26571			6.30249
RABL6	-4.89898			5.57802
TBX2	-4.46076			5.09902
PTGER2	-4.81125			5
CCND1	-4.64238			4.90352
Vegf	-3.03171			5.97252
HGF	-3.34671			6.14202
EP400	-3.85039			3.72857
E2f	-3.80123			4.00971
FOXM1	-3.50032			4.57927
MITF	-2.69002			5.13116
FOXO1	-3.02251			4.79891
E2F1	-2.8216			4.65823
miR-590-3p (miRNAs w/seed AAUUUUA)			-2.21355	-6.95379
miR-203a-3p (and other miRNAs w/seed UGAAAUG)				-5.42258
miR-433-3p (miRNAs w/seed UCAUGAU)				-4.51793
miR-421-3p (and other miRNAs w/seed UCAACAG)				-4.81406
CD28				-4.7755
NUPR1	5.25876			-3.04642
let-7	3.8947			-5.96283
CDKN2A	3.49422			-5.53745
KDM5B	2.50312			-4.69639
RB1	3.65052			-4.62668
CDKN1A	3.50203			-4.45714
TCF3	3			-3.90007
RBL2	2.8877			-3.78999
RBL1	3.264			-3.56845
BNIP3L	2.88675			-3.45027
miR-181b-1-3p (and other miRNAs w/seed UCACUGA)	1.16615			-3.14757
Rb	2.2884			-3.48204
NLRP3	1.91265			-3.31662
SPARC	3.16228			-2.33333
SMARCB1	3.00965			-2.72524
UXT	2.62642			-2.42884
TOB1	2.82843			-2.52982
STAT5A	1.96865			-1.94145
TNFSF13	2.2188			-2
E2F6	2.23607			-2.11058
PAX6	2.23607			-2.44949
miR-4521 (miRNAs w/seed CUAAGGA)	1.96396			-2.2188
DYRK1A	2			-2.438
PPARGC1A	2.67213	4.02515
CLDN7	1.94099	3.25609
XBP1		3.17341
IL3	0.964486	2.15255
PKD1		2.23607
CD247		1.88982
EIF4E		2.82843		4.46076
INSR	1.38325	3.47851		3.13786
IGF1R	2.12132	2.83683		3.04003
THRB		2		1.91237
HRAS		2.72179		2.33213
NRF1		2.81272		2.58799
KRAS		2.72809		2.75681
FAAH		-2.23607	-2
MAP4K4	-2.3094	-4.12311
ACOX1	-1.78019	-2.6295
PPARD	1.66541				2.22062
IL10RA	1.77176			-1.92916	2
miR-4749-3p (miRNAs w/seed GCCCCUC)						-4.41581
miR-571 (miRNAs w/seed GAGUUGG)		-1.24009				-2.23607
miR-636 (miRNAs w/seed GUGCUUG)						-2.2188
miR-129-1-3p (and other miRNAs w/seed AGCCCUU)						-2.4327
miR-127-5p (miRNAs w/seed UGAAGCU)						-1.94145
GSK3B						-1.99179
miR-3195 (miRNAs w/seed GCGCCGG)						-2
miR-3134 (miRNAs w/seed GAUGGAU)						-2
miR-1343-3p (and other miRNAs w/seed UCCUGGG)						-3.65854
miR-4674 (miRNAs w/seed UGGGCUC)						-3.44036
miR-4297 (and other miRNAs w/seed GCCUUCC)						-3.41075
miR-626 (and other miRNAs w/seed GCUGUCU)						-2.96926
miR-4425 (miRNAs w/seed GUUGGGA)						-2.9521
miR-604 (miRNAs w/seed GGCUGCG)						-2.81272
miR-204-3p (and other miRNAs w/seed CUGGGAA)						-2.78368
miR-4638-5p (miRNAs w/seed CUCGGCU)						-3.25664
miR-544b (miRNAs w/seed CCUGAGG)						-3.08751
miR-4690-5p (miRNAs w/seed AGCAGGC)						-3.11602
miR-4800-5p (miRNAs w/seed GUGGACC)						-3.13222
miR-4314 (and other miRNAs w/seed UCUGGGA)						-3.12995
RARA	-1.85254			3.83726
ERBB2	-2.37577			3.45727
E2F3	-2.13719			2.96113
S100A6	-2			3.31662
E2F2	-2.12132			3.16228
TP63	-2.94485			1.99112
OSM	-2.74143			2.33107
EIF4G1	-2			2.64575
YAP1	-1.98248			1.98248
AR	-2.10768			2.26067
VEGFA	2			2.74825
PPARA	1.32564			2.06803
HNF1A	2.23607			1.34164
IL15	2.23607			2
EPAS1	2.42536			1.97033
CD38	1.14459			3.9792
IL5				4.42635
IRF7				3.54383
IL2				3.75278
HIF1A				3.83061
MED1	-0.362143			3.18889
TGFB1	0.297712			3.09421
ESRRA				3.09824
NTRK2				2.94884
MTPN				2.79977
CCNK	-0.797724			2.17663
CCNE1	-0.5547			2.21321
NCOA3	-0.875474			2.67349
ACTL6A	-1			2.44949
ARNT				2.63675
HSF2				2.4327
RASSF5				2.44949
IRF5				2.44949
PKM				2.2154
MBD2				2.21565
FLI1				2.23607
TLX1				2.23607
SMOC2				2.23607
NEDD9				2.23607
KDM8				2.23607
ACTB				2.23607
MYBL2	-0.27735			1.63299
IL6	0.25347			2.0077
TREM1				1.59111
HTT				1.67126
MTOR				1.78294
SENP1				1.73205
MET				1.73205
ESRRG				1.88018
SMAD7				1.88982
FLT1				1.88982
ADORA2A				1.88982
IGF2				1.94426
TFDP1				1.98248
CKS1B				1.98052
LIN28A				1.99386
TASP1				2
NOS1				2
IFNAR2				2
SET		-2.23607		-3
PTEN	0.766838			-3.05654		-1.99655
miR-500a-5p (miRNAs w/seed AAUCCUU)		-1.18792		-1.95083
miR-3926 (miRNAs w/seed GGCCAAA)	-0.816497			-2.45577
miR-3929 (and other miRNAs w/seed AGGCUGA)				-3.11188
miR-224-5p (miRNAs w/seed AAGUCAC)				-3.4654
miR-4712-5p (and other miRNAs w/seed CCAGUAC)				-3.2745
IRF4				-3.35659
miR-4460 (miRNAs w/seed UAGUGGU)				-2.53098
miR-3913-5p (and other miRNAs w/seed UUGGGAC)				-2.56321
miR-3913-3p (miRNAs w/seed GACAUCA)				-2.55334
miR-3678-3p (miRNAs w/seed UGCAGAG)				-2.59161
miR-3667-5p (miRNAs w/seed AAGACCC)				-2.6295
miR-466 (miRNAs w/seed UACACAU)				-2.62109
miR-4504 (miRNAs w/seed GUGACAA)				-2.62109
miR-4740-5p (miRNAs w/seed GGACUGA)				-2.9222
miR-4733-5p (miRNAs w/seed AUCCCAA)				-2.94904
miR-1273g-5p (miRNAs w/seed GUGGUUG)				-2.96
miR-2114-5p (miRNAs w/seed AGUCCCU)				-2.7267
miR-936 (miRNAs w/seed CAGUAGA)				-2.80365
miR-3194-3p (miRNAs w/seed GCUCUGC)				-2.81381
miR-2117 (miRNAs w/seed GUUCUCU)				-2.79053
miR-1197 (and other miRNAs w/seed AGGACAC)				-2.78947
HDAC1	0.42785			-1.66667
miR-3680-5p (miRNAs w/seed ACUCACU)				-1.66448
ATF3				-1.63299
miR-3569-3p (and other miRNAs w/seed CAGUCUG)				-1.74574
miR-1277-3p (and other miRNAs w/seed ACGUAGA)				-1.72015
miR-549a (miRNAs w/seed GACAACU)				-1.81264
miR-1224-5p (and other miRNAs w/seed UGAGGAC)				-1.8
miR-2355-3p (miRNAs w/seed UUGUCCU)		0.042145		-1.93733
miR-139-5p (miRNAs w/seed CUACAGU)				-1.91824
ATP7B				-1.89737
TSC2				-1.96396
miR-3617-5p (and other miRNAs w/seed AAGACAU)				-1.94766
TRIB3				-1.95083
FHIT				-1.98052
NDUFA13				-1.99725
miR-4742-3p (miRNAs w/seed CUGUAUU)				-2
miR-4653-3p (miRNAs w/seed GGAGUUA)				-2
MAPK1				-2
miR-4276 (and other miRNAs w/seed UCAGUGA)				-2.35975
GH1				-2.33333
miR-802 (miRNAs w/seed AGUAACA)				-2.4327
miR-3692-3p (miRNAs w/seed UUCCACA)				-2.38352
miR-4679 (miRNAs w/seed CUGUGAU)				-2.40114
miR-4293 (miRNAs w/seed AGCCUGA)				-2.39492
STUB1				-2.12132
SLC13A1				-2.12132
miR-938 (miRNAs w/seed GCCCUUA)				-2.18368
miR-3923 (miRNAs w/seed ACUAGUA)				-2.1693
miR-885-5p (miRNAs w/seed CCAUUAC)				-2.15918
miR-4661-5p (miRNAs w/seed ACUAGCU)				-2.15789
miR-4797-3p (miRNAs w/seed CUCAGUA)				-2.2188
IFRD1				-2.2188
HOXA9				-2.2188
miR-646 (miRNAs w/seed AGCAGCU)				-2.23833
miR-570-3p (miRNAs w/seed GAAAACA)				-2.23607
HCAR2				-2.23607
COMMD1				-2.23607
NR1I2					-1.43208
miR-192-5p (and other miRNAs w/seed UGACCUA)	0.970922				-2.41771
miR-621 (miRNAs w/seed GCUAGCA)					-2.2188
miR-219b-5p (and other miRNAs w/seed GAUGUCC)					-1.9799
miR-1285-3p (and other miRNAs w/seed CUGGGCA)					-2.80365
miR-1289 (miRNAs w/seed GGAGUCC)					-2.42536
miR-378g (miRNAs w/seed CUGGGCU)					-2.60709
miR-343 (and other miRNAs w/seed CUCCCUC)					-2.62109
TP73			1.98248
CUL4B		-2.82843		-0.846649
miR-493-3p (miRNAs w/seed GAAGGUC)		-2.77236
miR-465d-3p (and other miRNAs w/seed GAUCAGG)		-2.60709
miR-554 (miRNAs w/seed CUAGUCC)		-2.35108
HOXA10		-2.23607
HSF1		-1.75977		0.200538
miR-516a-3p (and other miRNAs w/seed GCUUCCU)		-1.88808
miR-3171 (miRNAs w/seed GAUGUAU)		-1.98248
IL2RG		-2
ABCB6	-0.447214	-1.63299
NF1		-1.10265
FMR1		-1.63299
miR-4654 (and other miRNAs w/seed GUGGGAU)		-1.4045
miR-3975 (miRNAs w/seed GAGGCUA)		-1.50966
miR-3910 (miRNAs w/seed AAGGCAU)		-1.47959
miR-524-3p (and other miRNAs w/seed AAGGCGC)	-1.96931	-1
miR-188-3p (miRNAs w/seed UCCCACA)	-2.60825
CD24	-2.82843
ATM	-1.94362			0.744034
miR-4732-5p (miRNAs w/seed GUAGAGC)	-1.43208
miR-642a-5p (miRNAs w/seed UCCCUCU)	-1.33979
miR-4423-3p (miRNAs w/seed UAGGCAC)	-1.2888
miR-4468 (miRNAs w/seed GAGCAGA)	-1.1767
miR-1286 (miRNAs w/seed GCAGGAC)	-1.22438
miR-3689d (and other miRNAs w/seed GGAGGUG)	-1.67197
miR-1913 (and other miRNAs w/seed CUGCCCC)	-1.64388
miR-4325 (miRNAs w/seed UGCACUU)	-1.81987
miR-1228-3p (miRNAs w/seed CACACCU)	-1.88982
IKZF1	-1.88562
PDX1	-2
Jnk	-2
GPC1	-1.9799
ANXA7	-1.98248
RFX1						1.13137
MKL1						1
MYOCD						2.5582
TBX5						2.2
SRF						2.03885
MEF2C						1.96396
HAND2						1.98248
TFAM	2.23607			-1
RBM5	1.50614			-1.27581
HNF4A	1.76505	1		0.57735
miR-635 (and other miRNAs w/seed CUUGGGC)	1.55406
PTPN11	1.55135
miR-219b-3p (miRNAs w/seed GAAUUGC)	1.446
miR-182-5p (and other miRNAs w/seed UUGGCAA)	1.42428
PDCD1	1.34164
CTLA4	1.29987
miR-3684 (miRNAs w/seed UAGACCU)	0.896258
miR-181a-5p (and other miRNAs w/seed ACAUUCA)	0.925337
miR-194-5p (miRNAs w/seed GUAACAG)	0.83891
miR-548an (miRNAs w/seed AAAGGCA)	0.787562
miR-320e (miRNAs w/seed AAGCUGG)	0.80829
miR-483-3p (miRNAs w/seed CACUCCU)	1.16878
SHH	1.1767
miR-3667-3p (miRNAs w/seed CCUUCCU)	1.12648
miR-4796-5p (miRNAs w/seed GUCUAUA)	1.06749
TSLP	1.10265
FOXA2	1.09109
FGF7	1.09545
TGM2	3
CEBPA	2.84006
RUNX1	1.82216
IL10	1.85421
STAT3	1.78146
GCG	1.7669
CSF3	1.75472
IKBKB	1.91237
BMP4	1.94766
IL4	2.02445
STK4	1.9799
STK3	1.9799
miR-2113 (miRNAs w/seed UUUGUGC)	2
SPI1	2
FGFR2	2
26s Proteasome	2.59914
NCOA1	2.30174
IFNB1	2.33724
PPARG	2.39658
NKX2-1	2.40227
STAT5B	2.4327
IL13	2.43864
CFTR	2.12132
CEBPB	2.24309
PPP3R1	2.20788
KLF15	2.20128
STK11	2.2188
NFATC3	2.2188
CDKN1B	2.2188
miR-3179 (miRNAs w/seed GAAGGGG)			-1.15404
miR-133a-3p (and other miRNAs w/seed UUGGUCC)			-1.72326
miR-196a-5p (and other miRNAs w/seed AGGUAGU)			-1.94737
miR-2115-5p (miRNAs w/seed GCUUCCA)			-2
miR-190a-5p (and other miRNAs w/seed GAUAUGU)			-1.98248
SOX11					1
MMP3					1
NR1H4					1.98248
LHX1					1.9799
miR-4694-5p (miRNAs w/seed GGUGUUA)				-1.38675
miR-21-3p (and other miRNAs w/seed AACACCA)				-1.29154
miR-3136-3p (and other miRNAs w/seed GGCCCAA)				-0.748441
miR-450b-3p (and other miRNAs w/seed UGGGAUC)				-0.923381
HIF3A				-1
PML				-1.12371
miR-4264 (miRNAs w/seed CUCAGUC)				-1.07586
miR-1282 (miRNAs w/seed CGUUUGC)				-1.06749
CDK2	0.707107			1.4
TFAP4				1.45204
NFYA				1.38675
NFE2L1				1.40841
CRP				1.23657
TRAF2				1.29987
APP				1.30342
miR-2277-3p (miRNAs w/seed GACAGCG)				0.5547
AKT1				0.436436
CASP3				1.10265
MTDH				0.927173
PPARGC1B				1.00904
MAX				1
CYP1B1				0.816497
VHL				0.706395
PGR				0.745194
BRCA1				0.758142
ZAP70		1
mir-122			0.854242
POU4F1					-0.640184
miR-3190-3p (and other miRNAs w/seed GUGGAAG)	-0.893507
miR-1207-3p (and other miRNAs w/seed CAGCUGG)	-0.854242
miR-4672 (miRNAs w/seed UACACAG)	-0.308607
SMARCE1	-0.447214
miR-3131 (and other miRNAs w/seed CGAGGAC)	-0.5547
HIST1H1T	-0.632456
miR-627-5p (miRNAs w/seed UGAGUCU)	0.440086
miR-3654 (miRNAs w/seed ACUGGAC)	0.393159
miR-587 (miRNAs w/seed UUCCAUA)	0.5547
miR-937-3p (miRNAs w/seed UCCGCGC)	0.688515
miR-4639-3p (and other miRNAs w/seed CACUCUC)	0.647059
ANGPT2	0.641223
miR-642a-3p (and other miRNAs w/seed GACACAU)		-0.640184
miR-3686 (and other miRNAs w/seed UCUGUAA)		-0.509175
miR-3974 (miRNAs w/seed AAGGUCA)		-0.420084
miR-3130-3p (miRNAs w/seed CUGCACC)		-0.365902
miR-1301-3p (and other miRNAs w/seed UGCAGCU)		-0.315834
ISL1					-0.27735
miR-1294 (miRNAs w/seed GUGAGGU)				-0.257722
miR-1976 (and other miRNAs w/seed CUCCUGC)				-0.28942
ADRB				-0.27735
miR-4450 (and other miRNAs w/seed GGGGAUU)	0.276759
miR-203b-5p (and other miRNAs w/seed AGUGGUC)	0.179827
miR-1284 (and other miRNAs w/seed CUAUACA)	0.152499
YY1				0.191663
miR-302c-3p (and other miRNAs w/seed AGUGCUU)	-0.142214
miR-24-3p (and other miRNAs w/seed GGCUCAG)	-0.0911161
miR-125a-3p (miRNAs w/seed CAGGUGA)	-0.176545
miR-1255b-5p (and other miRNAs w/seed GGAUGAG)	-0.218218
miR-122-5p (miRNAs w/seed GGAGUGU)	-0.199592
CREBBP					-0.132453
miR-296-5p (miRNAs w/seed GGGCCCC)			0.101535
thymidine kinase
mir-95
mir-939
mir-668
mir-584
mir-451
mir-368
mir-32
mir-296
mir-224
mir-216
mir-199
mir-184
mir-150
mir-148
mir-101
miR-875-3p (miRNAs w/seed CUGGAAA)
miR-660-5p (and other miRNAs w/seed ACCCAUU)
miR-643 (miRNAs w/seed CUUGUAU)
miR-633 (miRNAs w/seed UAAUAGU)
miR-600 (miRNAs w/seed CUUACAG)
miR-580-3p (miRNAs w/seed UGAGAAU)
miR-567 (miRNAs w/seed GUAUGUU)
miR-5583-5p (and other miRNAs w/seed AACUAAU)
miR-548v (miRNAs w/seed GCUACAG)
miR-548f-3p (and other miRNAs w/seed AAAACUG)
miR-548d-3p (and other miRNAs w/seed AAAAACC)
miR-548ag (and other miRNAs w/seed AAGGUAA)
miR-519a-3p (and other miRNAs w/seed AAGUGCA)
miR-518e-3p (miRNAs w/seed AAGCGCU)
miR-513c-5p (and other miRNAs w/seed UCUCAAG)
miR-511-5p (miRNAs w/seed UGUCUUU)
miR-491-3p (miRNAs w/seed UUAUGCA)
miR-4793-5p (miRNAs w/seed CAUCCUG)	0
miR-4788 (miRNAs w/seed UACGGAC)
miR-4760-5p (and other miRNAs w/seed UUAGAUU)
miR-4756-3p (miRNAs w/seed CAGAGAU)
miR-4744 (miRNAs w/seed CUAAAGA)
miR-4720-5p (and other miRNAs w/seed CUGGCAU)
miR-4700-3p (miRNAs w/seed ACAGGAC)
miR-4670-5p (miRNAs w/seed AGCGACC)
miR-4662a-3p (miRNAs w/seed AAGAUAG)
miR-4635 (miRNAs w/seed CUUGAAG)
miR-4633-5p (miRNAs w/seed UAUGCCU)
miR-4477b (miRNAs w/seed UUAAGGA)
miR-4477a (miRNAs w/seed UAUUAAG)
miR-4464 (and other miRNAs w/seed AGGUUUG)
miR-4291 (and other miRNAs w/seed UCAGCAG)
miR-4259 (miRNAs w/seed AGUUGGG)
miR-4256 (miRNAs w/seed UCUGACC)
miR-376a-5p (miRNAs w/seed UAGAUUC)
miR-3658 (miRNAs w/seed UUAAGAA)
miR-325-5p (and other miRNAs w/seed CUAGUAG)
miR-323b-3p (miRNAs w/seed CCAAUAC)
miR-3158-5p (and other miRNAs w/seed CUGCAGA)
miR-3150a-5p (and other miRNAs w/seed AACCUCG)
miR-3148 (miRNAs w/seed GGAAAAA)
miR-3145-5p (miRNAs w/seed ACUCCAA)
miR-3137 (miRNAs w/seed CUGUAGC)
miR-3123 (miRNAs w/seed AGAGAAU)
miR-30a-3p (and other miRNAs w/seed UUUCAGU)
miR-292b-5p (and other miRNAs w/seed CUCAAAA)
miR-2116-5p (miRNAs w/seed GUUCUUA)
miR-200a-5p (and other miRNAs w/seed AUCUUAC)
miR-151-5p (and other miRNAs w/seed CGAGGAG)
miR-1307-3p (miRNAs w/seed CUCGGCG)
miR-1304-5p (miRNAs w/seed UUGAGGC)
miR-1290 (miRNAs w/seed GGAUUUU)
miR-1273e (miRNAs w/seed UGCUUGA)
miR-1262 (and other miRNAs w/seed UGGGUGA)
miR-1193 (miRNAs w/seed GGAUGGU)
ZNF467
ZBTB7A
ZBED1
YBX2
XAF1
WNT6
WNT2
WNT1					0
Vegf Receptor
VLDLR
VAMP3
VAMP2
USP8
USP7
UPF2
UCHL3
UBN1
UBE2D3
UBE2D2
UBE2D1
TTF1
TRRAP
TRPC3
TRIB1
TPSAB1/TPSB2
TOX3
TNRC6A
TIP60
TFRC
TFIIH
TFIIF
TFF2
TERC
TEAD2
TCOF1
Sos
SWI-SNF
SUV39H1
STRA6
STOX1
STMN1
SSTR3
SRSF2
SRSF1
SPRY4
SPAG6
SOCS7
SOCS2
SNF8
SNED1
SLN
SLCO1C1
SLC6A2
SLC29A1
SLC27A4
SLC27A1
SKP1
SIX1
SIN3B
SIM2
SH3RF1
SH3GL1
SFTPC
SFTPB
SENP8
SENP2
SCP2
SAV1
Rbp
RTP1
RRP1B
RPL10
ROCK2
RNF217-AS1
RNF2
RIPK4
RIMS1
RHEB
RHCG
RHBDF1
RFX3
RFX2
REXO4
RETSAT
RBX1
RBP1
RAPSN
PYY
PTMS
PTK6
PTGES
PSMB5
PSEN1
PROK2
PPP2R2D
PPP2CB
PPP1R14B
POLR2A
POLG
PLN
PLK1
PLB1
PLAGL1
PINK1
PIN1
PIK3C3
PIH1D3
PHLDA2
PFKFB3
PDK4
PDGF-CC
PDGF (family)
PDE1A
PDCD6
PBRM1
PARD6A
PABPN1
P4HTM
P4HA1
OTX2
ORC4
ORC3
ORC2
ORC1
OPHN1
ONECUT1
OBSCN
OAZ1
OAS1
NUP153
NUMB/NUMBL
NUBPL
NUAK2
NTNG2
NRAS
NOL3
NMNAT1
NLN
NFYC
NFYB
NEU3
NCOA4
Myosin2
MYH11
MYCBP
MYBL1
MSX1
MEDAG
MED30
MED28
MED13
MCPH1
MCM7
MCM4
MCM3
MCM2
MCL1
MB
MAPT
MAP7
MAP3K10
MAP1B
MAL
LYL1
LSP1
LSM1
LRRC8C
LIPA
LGALS7/LGALS7B
LGALS12
LATS2
LARP1
LAMTOR2
KMT2E
KLK6
KLK4
KITLG
KIT
KIF3B
KDM4C
KCNIP4-IT1
KCNE3
ING1
IL31
IGFBP7
IFT88
IFI6
ICAM3
I kappa b kinase
Histone h4
Hdac1/2
HYAL1
HUWE1
HTR6
HOXD9
HOXC9
HOXB9
HMGCS2
HIPK2
HIF1AN
HES5
HERC2
HAS1
H2AFZ
GTF2F2
GTF2B
GSTA4
GRASP
GNRH2
GNG13
GABPB2
FUBP1
FOXP4
FOXP2
FOXJ1
FOXI2
FOXH1
FOXF2
FOXF1
FOXD3
FOLR1
FLT3
FECH
FBXW7
FABP7
EXOC3L1
ETHE1
ERVW-1
EPC1
EPB41
ELAVL1
EIF4A1
EIF2AK4
EHHADH
EGLN3
EGFR ligand
E2F8
E2F7
E2F5
E2F4
DYRK1B
DYNC2LI1
DRAP1
DOHH
DNM1L
DNAH5
DLX4
DESI2
DDIT3
DAZL
Cytochrome bc1
Clathrin
Cebp
Ca2 ATPase
CYP1A1				0
CUX1
CTSO
CTSH
CSE1L
CREB5
CPA3
CNOT3
CNBP
CLOCK
CKS2
CIAPIN1
CHFR
CHEK1
CHD8
CFH
CEP290
CDX1
CDO1
CDK4
CDK12
CDCA7L
CDC27
CDC20
CCNT2
CCND3
CCNA2
CBX4
CBX3
CAV1
CALCOCO2
CACNA1C
C1orf61
C1QL4
BUB1B
BTG2
BRD2
BPIFA1
BMI1
BCO1
BCL2L12
BCKDK
BAX
ATOH1
ATM/ATR
ATF5
ASF1A
ARTN
ARSB
APOB
APC (complex)
AP2S1
AP2M1
ALDH1L1
AKIRIN1
AK1
AIRE
AIFM1
AIF1
AHCTF1
AFF4
ADRA1D
ADRA1A
ACOT8
ACOT11
ABCE1
ABCC9
ABCA3
15-LOX
